# Supplementary material for: Single-cell sequencing and transcriptome analyses in the construction of a liquid–liquid phase separation-associated gene model for rheumatoid arthritis
Source: Front Genet. 2023 Oct 25;14:1210722. doi: 10.3389/fgene.2023.1210722 (PMC10634374; doi:10.3389/fgene.2023.1210722)
Supplement: Supplementary file 1 [file Table2.XLSX]

## Sheet: additional file1
ID	geneCluster
GSM1332221_treat	A
GSM1332222_treat	A
GSM1332223_treat	A
GSM1332224_treat	A
GSM1332225_treat	A
GSM1332226_treat	A
GSM1332227_treat	A
GSM1332228_treat	A
GSM1332229_treat	A
GSM1332230_treat	A
GSM302872_treat	B
GSM302882_treat	B
GSM302896_treat	B
GSM302900_treat	B
GSM302924_treat	B
GSM302927_treat	B
GSM302933_treat	B
GSM302943_treat	B
GSM303364_treat	B
GSM303366_treat	B
GSM303368_treat	B
GSM303520_treat	B
