# Supplementary material for: Single-cell sequencing and transcriptome analyses in the construction of a liquid–liquid phase separation-associated gene model for rheumatoid arthritis
Source: Front Genet. 2023 Oct 25;14:1210722. doi: 10.3389/fgene.2023.1210722 (PMC10634374; doi:10.3389/fgene.2023.1210722)
Supplement: Supplementary file 2 [file Table3.XLSX]

## Sheet: additional file2
Gene	ERS_gene	cor	pvalue	Regulation
PPAP2B	MYC	0.617361	1.71152e-05	postive
PPAP2B	MAP1LC3B	0.555164	0.000164996	postive
KLF9	MYC	0.673171	2.86542e-06	postive
KLF9	MAP1LC3B	0.637631	1.19415e-05	postive
SERPINA3	MYC	0.675784	2.57489e-06	postive
SERPINA3	MAP1LC3B	0.609059	3.48709e-05	postive
EGFR	MYC	0.575087	0.000111945	postive
EGFR	MAP1LC3B	0.609582	3.42194e-05	postive
SLC16A7	MYC	0.667073	3.6765e-06	postive
SLC16A7	MAP1LC3B	0.554355	0.00021582	postive
TMEM259	MYC	0.463066	0.0025423	postive
TMEM259	MAP1LC3B	0.421603	0.00643502	postive
FAM107A	MYC	0.643728	9.40451e-06	postive
FAM107A	MAP1LC3B	0.657491	5.42676e-06	postive
PNMT	MYC	0.563066	0.000164598	postive
PNMT	MAP1LC3B	0.502439	0.000948323	postive
ATP2A3	MYC	-0.589024	7.03548e-05	negative
ATP2A3	MAP1LC3B	-0.565331	0.000153226	negative
ZNRF4	MAP1LC3B	0.431707	0.00518149	postive
RBFADN	MYC	0.437108	0.00460343	postive
RBFADN	MAP1LC3B	0.452439	0.00325855	postive
ST8SIA3	MYC	0.452613	0.00324551	postive
MCM3AP-AS1	MAP1LC3B	0.428746	0.00552465	postive
DNALI1	MAP1LC3B	-0.445296	0.00383464	negative
SAC3D1	MYC	-0.668641	3.44848e-06	negative
SAC3D1	MAP1LC3B	-0.59878	5.02435e-05	negative
ZNF428	MYC	-0.425958	0.00586558	negative
GSTZ1	MYC	-0.445819	0.00378965	negative
DDO	MYC	-0.464634	0.00244936	negative
NDC80	MYC	-0.697735	1.06028e-06	negative
NDC80	MAP1LC3B	-0.692509	1.30551e-06	negative
PRKCZ	MYC	-0.430314	0.00534058	negative
PRKCZ	MAP1LC3B	-0.448084	0.00359998	negative
MPHOSPH9	MYC	-0.4123	0.00739124	negative
MPHOSPH9	MAP1LC3B	-0.43312	0.00467519	negative
