# Supplementary material for: Single-cell sequencing and transcriptome analyses in the construction of a liquid–liquid phase separation-associated gene model for rheumatoid arthritis
Source: Front Genet. 2023 Oct 25;14:1210722. doi: 10.3389/fgene.2023.1210722 (PMC10634374; doi:10.3389/fgene.2023.1210722)
Supplement: Supplementary file 5 [file Table6.XLSX]

## Sheet: MYC_GSEA
NAME	SIZE	ES	NES	NOM p-val	FDR q-val	FWER p-val	RANK AT MAX
GOBP_POSITIVE_REGULATION_OF_STEM_CELL_POPULATION_MAINTENANCE	39	0.429292	1.74015	0.00201207	1	0.979	619
GOBP_INNER_EAR_RECEPTOR_CELL_STEREOCILIUM_ORGANIZATION	17	0.632349	1.6968	0.0194932	1	0.998	895
GOBP_NEGATIVE_REGULATION_OF_CELL_MATRIX_ADHESION	31	0.665781	1.69555	0.00383877	1	0.998	1673
GOBP_NUCLEOLUS_ORGANIZATION	16	0.583659	1.67694	0.0118577	1	0.999	1477
GOBP_POSITIVE_REGULATION_OF_SPROUTING_ANGIOGENESIS	15	0.767849	1.66968	0	1	0.999	2159
HP_ABNORMAL_SUBSTANTIA_NIGRA_MORPHOLOGY	18	0.645211	1.66744	0.0115607	1	0.999	595
GOBP_LIPID_STORAGE	62	0.522313	1.66688	0.00383877	1	0.999	1239
HP_WEAK_VOICE	20	0.701884	1.66137	0.00931099	1	1	714
GOCC_TRICARBOXYLIC_ACID_CYCLE_ENZYME_COMPLEX	15	0.568107	1.66012	0.0237154	1	1	3250
GOBP_RNA_DESTABILIZATION	63	0.346966	1.6596	0.0254902	1	1	3539
GOBP_NEGATIVE_REGULATION_OF_LIPID_LOCALIZATION	39	0.551005	1.65277	0.00185529	1	1	1216
HP_ABNORMAL_SIZE_OF_PITUITARY_GLAND	21	0.631535	1.64791	0.0137255	1	1	154
HP_LEWY_BODIES	19	0.636987	1.63524	0.0136187	1	1	595
GOBP_PLACENTA_BLOOD_VESSEL_DEVELOPMENT	26	0.600629	1.63328	0.0127273	1	1	602
GOBP_REGULATION_OF_LIPID_STORAGE	40	0.566924	1.63164	0.0133588	1	1	1239
GOBP_MIRNA_METABOLIC_PROCESS	67	0.490339	1.61753	0.0168856	1	1	1134
GOBP_REGULATION_OF_RNA_SPLICING	137	0.333112	1.61659	0.0389105	1	1	4345
GOBP_POSITIVE_REGULATION_OF_BEHAVIOR	21	0.682256	1.61527	0.00384615	1	1	1244
GOBP_RESPONSE_TO_STARVATION	162	0.397312	1.61288	0	1	1	1209
GOBP_SNRNA_TRANSCRIPTION_BY_RNA_POLYMERASE_II	15	0.587931	1.61242	0.025641	1	1	1024
GOBP_POSITIVE_REGULATION_OF_MIRNA_METABOLIC_PROCESS	44	0.552892	1.60934	0.0250965	1	1	1807
GOBP_SOMATIC_STEM_CELL_POPULATION_MAINTENANCE	54	0.482289	1.6028	0.016791	1	1	1379
GOBP_TROPHECTODERMAL_CELL_DIFFERENTIATION	16	0.600829	1.59774	0.0217822	1	1	1783
GOBP_NUCLEAR_TRANSCRIBED_MRNA_CATABOLIC_PROCESS_DEADENYLATION_DEPENDENT_DECAY	43	0.401481	1.59257	0.0198413	1	1	3539
GOBP_REGULATION_OF_MIRNA_METABOLIC_PROCESS	60	0.506428	1.59213	0.0170778	1	1	1108
GOBP_INTERLEUKIN_1_MEDIATED_SIGNALING_PATHWAY	26	0.562707	1.59151	0.024	1	1	483
GOCC_CYTOPLASMIC_STRESS_GRANULE	64	0.403462	1.58863	0.0286807	1	1	3737
GOBP_TYPE_B_PANCREATIC_CELL_PROLIFERATION	20	0.663693	1.58772	0.011257	1	1	1526
GOBP_OVULATION_CYCLE	68	0.502188	1.58378	0.00591716	1	1	1807
GOBP_REGULATION_OF_MRNA_SPLICING_VIA_SPLICEOSOME	82	0.364004	1.58263	0.0521235	1	1	4285
GOBP_RESPONSE_TO_EPIDERMAL_GROWTH_FACTOR	38	0.482927	1.58253	0.0248092	1	1	2273
GOBP_POSITIVE_REGULATION_OF_TRANSCRIPTION_BY_RNA_POLYMERASE_I	25	0.463918	1.58108	0.0533597	1	1	5064
GOBP_POSITIVE_REGULATION_OF_CELL_MIGRATION_INVOLVED_IN_SPROUTING_ANGIOGENESIS	19	0.644894	1.58011	0.0232558	1	1	1108
GOBP_POSITIVE_REGULATION_OF_FATTY_ACID_METABOLIC_PROCESS	33	0.625562	1.57743	0.00956023	1	1	1642
GOBP_POSITIVE_REGULATION_OF_MIRNA_TRANSCRIPTION	41	0.561789	1.57677	0.0271845	1	1	1807
HP_SHORT_STEPPED_SHUFFLING_GAIT	15	0.687364	1.56986	0.0226843	1	1	714
GOBP_CARDIAC_EPITHELIAL_TO_MESENCHYMAL_TRANSITION	35	0.549283	1.56962	0.0132325	1	1	2181
GOBP_NEGATIVE_REGULATION_OF_ORGANIC_ACID_TRANSPORT	20	0.616572	1.56572	0.00938086	1	1	942
HP_PROMINENT_SUPRAORBITAL_RIDGES	32	0.491254	1.56516	0.0393258	1	1	3911
GOBP_REGULATION_OF_CELL_MIGRATION_INVOLVED_IN_SPROUTING_ANGIOGENESIS	34	0.551831	1.56435	0.0290135	1	1	1364
GOBP_REGULATION_OF_STEM_CELL_DIFFERENTIATION	66	0.468839	1.56269	0.0138614	1	1	3908
GOBP_POSITIVE_REGULATION_OF_RNA_SPLICING	29	0.480637	1.56245	0.0666667	1	1	4251
GOBP_REGULATION_OF_FATTY_ACID_OXIDATION	29	0.630476	1.56192	0.0282486	1	1	1439
GOBP_NEGATIVE_REGULATION_OF_RECEPTOR_SIGNALING_PATHWAY_VIA_JAK_STAT	19	0.542974	1.56165	0.0479846	1	1	473
GOBP_NEGATIVE_REGULATION_OF_RECEPTOR_SIGNALING_PATHWAY_VIA_STAT	21	0.546107	1.55975	0.0363289	1	1	473
GOBP_CELL_MIGRATION_INVOLVED_IN_SPROUTING_ANGIOGENESIS	48	0.522822	1.55643	0.0231214	1	1	1364
HP_OLIGOMENORRHEA	29	0.619696	1.55468	0.0372549	1	1	973
GOBP_OVULATION	20	0.708176	1.5538	0.0177515	1	1	940
GOBP_BROWN_FAT_CELL_DIFFERENTIATION	43	0.58248	1.55118	0.0207939	1	1	1279
GOBP_SULFUR_COMPOUND_TRANSPORT	39	0.495899	1.54943	0.0135135	1	1	1699
HP_NEOPLASM_OF_FATTY_TISSUE	29	0.419964	1.5464	0.0183486	1	1	1609
GOBP_AMINO_ACID_IMPORT_ACROSS_PLASMA_MEMBRANE	45	0.572294	1.54481	0.00992064	1	1	2347
GOCC_TRANSCRIPTION_REPRESSOR_COMPLEX	59	0.442634	1.544	0.0175097	1	1	2583
GOBP_ACUTE_PHASE_RESPONSE	40	0.563481	1.54164	0.00990099	1	1	1403
GOBP_REGULATION_OF_ANION_TRANSMEMBRANE_TRANSPORT	21	0.559915	1.54052	0.0193424	1	1	2133
GOMF_PRE_MRNA_BINDING	25	0.456794	1.53936	0.0437262	1	1	3777
GOBP_FAT_CELL_DIFFERENTIATION	189	0.449055	1.53633	0.0171103	1	1	1727
GOBP_POSITIVE_REGULATION_OF_MRNA_METABOLIC_PROCESS	88	0.32901	1.53632	0.065764	1	1	3539
GOBP_GLUCOSE_IMPORT	58	0.505023	1.53488	0.00782779	1	1	915
GOBP_POSITIVE_REGULATION_OF_SMALL_MOLECULE_METABOLIC_PROCESS	120	0.453305	1.53465	0.00392157	1	1	1642
HP_INSULIN_RESISTANT_DIABETES_MELLITUS	32	0.603607	1.53228	0.0151515	1	1	932
HP_ATTENUATION_OF_RETINAL_BLOOD_VESSELS	40	0.570872	1.53036	0.00974659	1	1	3329
GOBP_L_ALPHA_AMINO_ACID_TRANSMEMBRANE_TRANSPORT	58	0.489196	1.52909	0.00996016	1	1	2347
GOBP_DNA_DAMAGE_RESPONSE_SIGNAL_TRANSDUCTION_BY_P53_CLASS_MEDIATOR_RESULTING_IN_CELL_CYCLE_ARREST	16	0.530845	1.52828	0.0419847	1	1	2810
GOBP_REGULATION_OF_HEMATOPOIETIC_STEM_CELL_DIFFERENTIATION	17	0.615217	1.52712	0.0492424	1	1	2775
GOCC_MICROVILLUS_MEMBRANE	24	0.588179	1.52618	0.0400763	1	1	2529
GOBP_SMOOTH_MUSCLE_TISSUE_DEVELOPMENT	22	0.614959	1.52515	0.0232558	1	1	1960
GOBP_MONOCARBOXYLIC_ACID_CATABOLIC_PROCESS	101	0.469103	1.52466	0.0368217	1	1	1712
GOBP_CELLULAR_RESPONSE_TO_STARVATION	132	0.366778	1.52464	0.00772201	1	1	1209
GOBP_NEGATIVE_REGULATION_OF_VASCULAR_PERMEABILITY	16	0.678875	1.52452	0.0383142	1	1	3398
GOBP_CELLULAR_RESPONSE_TO_GLUCOSE_STARVATION	43	0.459197	1.5242	0.0581395	1	1	4117
GOBP_SNRNA_TRANSCRIPTION	18	0.507956	1.52408	0.048	1	1	1024
GOBP_NEGATIVE_REGULATION_OF_GLUCOSE_TRANSMEMBRANE_TRANSPORT	15	0.587444	1.52256	0.0441459	1	1	915
GOBP_REGULATION_OF_ENDOTHELIAL_CELL_DIFFERENTIATION	33	0.521148	1.522	0.0382409	1	1	2505
HP_ASPIRATION	21	0.537165	1.52133	0.0459082	1	1	244
GOBP_RESPONSE_TO_FATTY_ACID	54	0.507586	1.52034	0.0173077	1	1	1643
GOBP_REGULATION_OF_MIRNA_TRANSCRIPTION	54	0.508167	1.51861	0.031068	1	1	1108
GOMF_SMAD_BINDING	67	0.434766	1.51796	0.0387597	1	1	2328
GOBP_REGULATION_OF_GLUCOSE_IMPORT	49	0.506646	1.51531	0.015444	1	1	1983
GOBP_NEGATIVE_REGULATION_OF_RNA_SPLICING	21	0.44882	1.51378	0.0894632	1	1	4793
GOBP_POSITIVE_REGULATION_OF_TRANSCRIPTION_FROM_RNA_POLYMERASE_II_PROMOTER_IN_RESPONSE_TO_STRESS	17	0.600492	1.51219	0.0341556	1	1	2240
GOBP_ORGANIC_ACID_TRANSMEMBRANE_TRANSPORT	117	0.455169	1.51207	0.00584795	1	1	1782
GOBP_REGULATION_OF_BROWN_FAT_CELL_DIFFERENTIATION	18	0.633404	1.51196	0.0438931	1	1	577
GOBP_REGULATION_OF_LIPID_CATABOLIC_PROCESS	48	0.534121	1.50999	0.00564972	1	1	1439
GOBP_REGULATION_OF_NUCLEAR_TRANSCRIBED_MRNA_CATABOLIC_PROCESS_DEADENYLATION_DEPENDENT_DECAY	17	0.5404	1.50983	0.027668	1	1	3539
HP_APLASIA_HYPOPLASIA_OF_THE_FIBULA	20	0.577512	1.50927	0.0241449	1	1	2095
GOBP_REGULATION_OF_GLUCOSE_METABOLIC_PROCESS	82	0.446612	1.50545	0.00796813	1	1	2621
GOBP_REGULATION_OF_FATTY_ACID_METABOLIC_PROCESS	75	0.479575	1.50443	0.0197628	1	1	1208
GOBP_EMBRYONIC_HINDLIMB_MORPHOGENESIS	25	0.609078	1.50362	0.036965	1	1	2496
GOBP_REGULATION_OF_CELLULAR_KETONE_METABOLIC_PROCESS	104	0.458811	1.50221	0.0100402	1	1	1049
GOBP_MAMMARY_GLAND_EPITHELIAL_CELL_DIFFERENTIATION	17	0.604095	1.50096	0.0343434	1	1	2240
GOBP_POSITIVE_REGULATION_OF_SIGNAL_TRANSDUCTION_BY_P53_CLASS_MEDIATOR	23	0.528747	1.50048	0.0447471	1	1	2851
GOMF_NUCLEAR_RECEPTOR_ACTIVITY	50	0.570798	1.50036	0.0344168	1	1	1406
GOBP_REGULATION_OF_HISTONE_DEACETYLATION	33	0.437253	1.50012	0.0439771	1	1	442
GOBP_NEGATIVE_REGULATION_OF_CELL_SUBSTRATE_JUNCTION_ORGANIZATION	15	0.641193	1.4999	0.0505618	1	1	2181
HP_ALVEOLAR_CELL_CARCINOMA	15	0.596826	1.4999	0.0590551	1	1	216
HP_NON_OBSTRUCTIVE_AZOOSPERMIA	24	0.654667	1.49972	0.0150943	1	1	3171
GOMF_MIRNA_BINDING	21	0.490416	1.49881	0.0782443	1	1	1964
HP_LONG_FOOT	23	0.48938	1.49867	0.0591716	1	1	445
GOBP_NEUTRAL_AMINO_ACID_TRANSPORT	41	0.496309	1.49738	0.00994036	1	1	2217
GOBP_DNA_DAMAGE_RESPONSE_SIGNAL_TRANSDUCTION_BY_P53_CLASS_MEDIATOR	62	0.387317	1.49587	0.05	1	1	2851
GOBP_NEGATIVE_REGULATION_OF_LIPID_STORAGE	19	0.574217	1.49424	0.028463	1	1	1216
GOMF_POLY_A_BINDING	19	0.491463	1.49225	0.0896414	1	1	4360
GOBP_OVULATION_CYCLE_PROCESS	46	0.509454	1.49094	0.0195695	1	1	1807
GOBP_REGULATION_OF_GLUCOSE_TRANSMEMBRANE_TRANSPORT	63	0.471683	1.49069	0.015748	1	1	2258
GOBP_CELLULAR_RESPONSE_TO_OXYGEN_LEVELS	140	0.401458	1.49038	0.0134615	1	1	1836
GOMF_SULFUR_COMPOUND_TRANSMEMBRANE_TRANSPORTER_ACTIVITY	42	0.469722	1.49035	0.00990099	1	1	1699
GOBP_REGULATION_OF_STEROID_METABOLIC_PROCESS	79	0.484125	1.49	0.0226843	1	1	1980
GOBP_POSITIVE_REGULATION_OF_GLUCOSE_METABOLIC_PROCESS	31	0.513842	1.48857	0.0208729	1	1	1594
GOBP_REGULATION_OF_MRNA_PROCESSING	106	0.30344	1.48831	0.0484496	1	1	4324
HP_EPENDYMOMA	19	0.465704	1.48812	0.039924	1	1	290
GOBP_RENAL_TUBULAR_SECRETION	26	0.616595	1.48793	0.0221328	1	1	3327
HP_MALE_HYPOGONADISM	33	0.554277	1.48687	0.0348837	1	1	3171
GOBP_REGULATION_OF_STEROID_BIOSYNTHETIC_PROCESS	61	0.501904	1.48643	0.0300188	1	1	1980
GOBP_REGULATION_OF_SMALL_MOLECULE_METABOLIC_PROCESS	262	0.390649	1.4861	0.00383142	1	1	1804
GOMF_MAP_KINASE_ACTIVITY	15	0.518339	1.48595	0.0564972	1	1	519
GOBP_RESPONSE_TO_NERVE_GROWTH_FACTOR	44	0.469344	1.48555	0.0194932	1	1	1332
HP_INSULIN_RESISTANCE	69	0.494421	1.48552	0.0169811	1	1	2594
GOBP_BLASTOCYST_FORMATION	35	0.458868	1.48461	0.0449219	1	1	2084
GOBP_REGULATION_OF_SIGNAL_TRANSDUCTION_BY_P53_CLASS_MEDIATOR	79	0.36313	1.48424	0.0580271	1	1	2677
HP_ABNORMAL_SERUM_INSULIN_LIKE_GROWTH_FACTOR_1_LEVEL	22	0.532927	1.48329	0.0542169	1	1	775
GOBP_PRESYNAPTIC_ENDOCYTOSIS	52	0.455695	1.48316	0.0229885	1	1	1415
GOBP_REGULATION_OF_STEM_CELL_POPULATION_MAINTENANCE	60	0.359038	1.4829	0.0532787	1	1	948
HP_ABNORMAL_OPTICAL_COHERENCE_TOMOGRAPHY	16	0.648555	1.47803	0.0296443	1	1	1641
GOBP_LUNG_CELL_DIFFERENTIATION	26	0.5887	1.47784	0.0461538	1	1	2328
GOBP_REGULATION_OF_FAT_CELL_DIFFERENTIATION	105	0.442782	1.47525	0.0392523	1	1	2728
GOBP_NEGATIVE_REGULATION_OF_CELL_SUBSTRATE_ADHESION	54	0.499985	1.47521	0.0617978	1	1	2193
GOBP_ENDOPLASMIC_RETICULUM_UNFOLDED_PROTEIN_RESPONSE	60	0.342914	1.47369	0.0358566	1	1	2048
GOBP_REGULATION_OF_STEROID_HORMONE_SECRETION	20	0.618206	1.47021	0.0474308	1	1	2577
GOMF_L_AMINO_ACID_TRANSMEMBRANE_TRANSPORTER_ACTIVITY	46	0.488679	1.46935	0.0292276	1	1	2217
GOBP_REGULATION_OF_NUCLEOTIDE_BIOSYNTHETIC_PROCESS	30	0.539561	1.46864	0.0306748	1	1	1283
GOBP_CIRCADIAN_REGULATION_OF_GENE_EXPRESSION	62	0.388424	1.46841	0.0245747	1	1	1530
HP_RETINAL_THINNING	25	0.621821	1.46816	0.0329218	1	1	1899
GOBP_INSULIN_LIKE_GROWTH_FACTOR_RECEPTOR_SIGNALING_PATHWAY	31	0.581541	1.46782	0.0634921	1	1	2463
GOBP_REGULATION_OF_FIBROBLAST_MIGRATION	33	0.446378	1.46776	0.0409357	1	1	1930
GOBP_PLATELET_DERIVED_GROWTH_FACTOR_RECEPTOR_SIGNALING_PATHWAY	52	0.461513	1.46772	0.0650096	1	1	1216
GOBP_POSITIVE_REGULATION_OF_TRANSCRIPTION_FROM_RNA_POLYMERASE_II_PROMOTER_INVOLVED_IN_CELLULAR_RESPONSE_TO_CHEMICAL_STIMULUS	20	0.559242	1.46606	0.0777311	1	1	1193
GOBP_POSITIVE_REGULATION_OF_NUCLEOTIDE_BIOSYNTHETIC_PROCESS	20	0.576273	1.46605	0.035124	1	1	1283
GOBP_MATERNAL_PROCESS_INVOLVED_IN_FEMALE_PREGNANCY	52	0.470751	1.46581	0.0191571	1	1	2106
GOBP_MYELOID_CELL_HOMEOSTASIS	146	0.328916	1.46516	0.017341	1	1	2876
GOMF_TRANSCRIPTION_FACTOR_BINDING	497	0.316937	1.46461	0.0114943	1	1	3403
GOBP_POSITIVE_REGULATION_OF_GLUCOSE_TRANSMEMBRANE_TRANSPORT	38	0.511758	1.46337	0.0293542	1	1	1594
HP_BONE_CYST	24	0.443788	1.46296	0.074856	1	1	1609
HP_TITUBATION	21	0.534647	1.46256	0.0423387	1	1	3038
GOBP_NUCLEAR_TRANSCRIBED_MRNA_POLY_A_TAIL_SHORTENING	20	0.486152	1.46128	0.0966469	1	1	764
GOBP_IRON_ION_TRANSPORT	42	0.453074	1.46115	0.0294118	1	1	1880
GOBP_ESTROUS_CYCLE	15	0.53587	1.46009	0.0570866	1	1	1670
GOBP_POSITIVE_REGULATION_OF_GLUCOSE_IMPORT	32	0.516973	1.46003	0.0270793	1	1	1983
HP_SECONDARY_AMENORRHEA	45	0.465505	1.45964	0.0289017	1	1	3422
GOBP_NEGATIVE_REGULATION_OF_EPITHELIAL_TO_MESENCHYMAL_TRANSITION	24	0.546635	1.45873	0.0675676	1	1	2184
GOMF_14_3_3_PROTEIN_BINDING	24	0.473391	1.45802	0.0473485	1	1	1339
HP_ELEVATED_CALCITONIN	22	0.470967	1.45706	0.0669291	1	1	557
GOBP_ORGANIC_CATION_TRANSPORT	44	0.561099	1.45691	0.035124	1	1	3352
GOBP_POSITIVE_REGULATION_OF_LIPID_STORAGE	17	0.619126	1.45668	0.0705882	1	1	1239
GOBP_REGULATION_OF_DNA_TEMPLATED_TRANSCRIPTION_IN_RESPONSE_TO_STRESS	39	0.415613	1.45647	0.0600375	1	1	2240
GOBP_REGULATION_OF_PROTEIN_ACETYLATION	73	0.354084	1.45645	0.0556622	1	1	4156
GOBP_REGULATION_OF_CELL_SUBSTRATE_JUNCTION_ORGANIZATION	61	0.419571	1.4555	0.0637066	1	1	2379
GOMF_RNA_POLYMERASE_BINDING	45	0.362586	1.45441	0.0565302	1	1	2000
GOBP_AXIS_ELONGATION	21	0.629688	1.45294	0.0540541	1	1	1960
GOBP_DEVELOPMENT_OF_PRIMARY_FEMALE_SEXUAL_CHARACTERISTICS	95	0.449169	1.45262	0.0175439	1	1	2810
HP_MULTIPLE_LIPOMAS	23	0.459604	1.45163	0.0601504	1	1	3218
HP_APLASIA_HYPOPLASIA_OF_THE_THYROID_GLAND	22	0.592798	1.45147	0.0381679	1	1	2891
HP_OVARIAN_CYST	70	0.440416	1.45113	0.0342205	1	1	1793
GOMF_SUMO_TRANSFERASE_ACTIVITY	18	0.476071	1.45107	0.0980392	1	1	811
HP_ABNORMALITY_OF_THE_NASAL_SEPTUM	16	0.541855	1.44875	0.100791	1	1	3430
HP_LOW_FRUSTRATION_TOLERANCE	15	0.446269	1.44861	0.101796	1	1	103
GOBP_RESPONSE_TO_THYROID_HORMONE	24	0.516386	1.44817	0.0721248	1	1	609
GOBP_REGULATION_OF_ENDOCRINE_PROCESS	37	0.549547	1.44805	0.0294118	1	1	2308
HP_ABNORMAL_OVARIAN_MORPHOLOGY	124	0.411542	1.44699	0.0304762	1	1	1982
GOBP_REGULATION_OF_ASTROCYTE_DIFFERENTIATION	25	0.623215	1.44682	0.0395257	1	1	1364
GOBP_POSITIVE_REGULATION_OF_PROTEIN_EXPORT_FROM_NUCLEUS	17	0.489438	1.44676	0.0839695	1	1	5083
GOBP_KERATINIZATION	36	0.602119	1.44668	0.0407332	1	1	3298
HP_AMENORRHEA	137	0.415293	1.44598	0.0247619	1	1	2918
HP_FIBULAR_HYPOPLASIA	17	0.572199	1.44434	0.0503018	1	1	2095
HP_POOR_SUCK	92	0.399096	1.44414	0.0246679	1	1	2975
GOCC_POLYSOME	53	0.350856	1.44409	0.0933852	1	1	2404
GOBP_NEGATIVE_REGULATION_OF_VASCULAR_ASSOCIATED_SMOOTH_MUSCLE_CELL_PROLIFERATION	20	0.572208	1.44287	0.0650096	1	1	1609
GOBP_POSITIVE_REGULATION_OF_FIBROBLAST_PROLIFERATION	48	0.492801	1.44184	0.0717054	1	1	1216
GOBP_TISSUE_REGENERATION	53	0.428822	1.44087	0.0191571	1	1	1144
GOBP_NEGATIVE_REGULATION_OF_STEM_CELL_DIFFERENTIATION	22	0.530381	1.44082	0.0958647	1	1	687
GOBP_CELLULAR_KETONE_METABOLIC_PROCESS	168	0.38985	1.44065	0.00965251	1	1	1208
GOBP_RESPONSE_TO_FOOD	32	0.517339	1.4395	0.0307102	1	1	2871
GOBP_POSITIVE_REGULATION_OF_FAT_CELL_DIFFERENTIATION	51	0.492186	1.43862	0.0555556	1	1	2728
GOBP_SYNAPTIC_VESICLE_RECYCLING	61	0.432131	1.4386	0.0405405	1	1	805
GOBP_NCRNA_TRANSCRIPTION	52	0.350905	1.43788	0.065764	1	1	1660
HP_URINARY_URGENCY	36	0.433411	1.43611	0.0277264	1	1	1511
GOBP_NUCLEAR_TRANSCRIBED_MRNA_CATABOLIC_PROCESS	87	0.328331	1.436	0.102662	1	1	3563
GOBP_CELLULAR_RESPONSE_TO_CADMIUM_ION	34	0.447201	1.43568	0.0418251	1	1	2337
GOBP_NEGATIVE_REGULATION_OF_EPITHELIAL_CELL_DIFFERENTIATION	37	0.493852	1.43556	0.0711539	1	1	2328
GOBP_REGULATION_OF_KERATINOCYTE_PROLIFERATION	35	0.542743	1.43536	0.0261569	1	1	1900
GOCC_ADHERENS_JUNCTION	139	0.403911	1.43532	0.0346154	1	1	2505
GOCC_TRANSCRIPTION_ELONGATION_FACTOR_COMPLEX	36	0.431897	1.43505	0.0569745	1	1	2025
GOBP_NEGATIVE_REGULATION_OF_POST_TRANSCRIPTIONAL_GENE_SILENCING	15	0.58426	1.43377	0.114943	1	1	915
GOBP_ERYTHROCYTE_HOMEOSTASIS	116	0.328742	1.43267	0.0140562	1	1	2876
GOBP_NEGATIVE_REGULATION_OF_GLIAL_CELL_DIFFERENTIATION	19	0.607975	1.43172	0.0653846	1	1	2398
GOBP_NEGATIVE_REGULATION_OF_CELL_JUNCTION_ASSEMBLY	27	0.54127	1.43166	0.055666	1	1	2383
HP_ABNORMAL_CIRCULATING_T4_LEVEL	16	0.643119	1.4315	0.0522244	1	1	3563
GOBP_REGULATION_OF_MACROPHAGE_DERIVED_FOAM_CELL_DIFFERENTIATION	30	0.559137	1.4313	0.043222	1	1	2123
GOBP_AMINO_ACID_TRANSMEMBRANE_TRANSPORT	77	0.461803	1.43125	0.02079	0.999575	1	2347
GOMF_ORGANIC_ACID_TRANSMEMBRANE_TRANSPORTER_ACTIVITY	112	0.444052	1.43093	0.0174757	0.997069	1	1782
GOBP_REGULATION_OF_HEMATOPOIETIC_PROGENITOR_CELL_DIFFERENTIATION	34	0.447379	1.43053	0.0964083	0.9949	1	2775
GOBP_REGULATION_OF_PEPTIDYL_SERINE_PHOSPHORYLATION	117	0.415582	1.42989	0.0326296	0.994215	1	1724
GOCC_BRUSH_BORDER_MEMBRANE	47	0.503699	1.42986	0.0414201	0.989547	1	2862
GOMF_ACID_THIOL_LIGASE_ACTIVITY	21	0.565816	1.4291	0.0645793	0.989872	1	3014
GOMF_TRANSCRIPTION_COREGULATOR_BINDING	91	0.36774	1.42884	0.0475285	0.986873	1	3341
GOBP_CELLULAR_RESPONSE_TO_FATTY_ACID	29	0.516158	1.42882	0.0628684	0.982223	1	905
GOMF_LYSINE_ACETYLATED_HISTONE_BINDING	22	0.388908	1.42762	0.0909091	0.985797	1	1405
GOBP_NEGATIVE_REGULATION_OF_NECROTIC_CELL_DEATH	18	0.471067	1.42722	0.0635838	0.983913	1	2286
HP_ABNORMALITY_OF_THE_MENSTRUAL_CYCLE	212	0.384726	1.4269	0.0192678	0.981504	1	2763
GOBP_REGULATION_OF_INTRINSIC_APOPTOTIC_SIGNALING_PATHWAY_BY_P53_CLASS_MEDIATOR	24	0.426196	1.42663	0.0873786	0.978479	1	1497
GOBP_NEGATIVE_REGULATION_OF_SYSTEMIC_ARTERIAL_BLOOD_PRESSURE	16	0.595293	1.42646	0.0679245	0.974961	1	2647
HP_MODERATE_GLOBAL_DEVELOPMENTAL_DELAY	22	0.503798	1.42616	0.0750988	0.972515	1	4438
GOMF_DNA_BINDING_TRANSCRIPTION_FACTOR_BINDING	402	0.311024	1.42518	0.0188679	0.974713	1	3900
GOBP_ADENYLATE_CYCLASE_ACTIVATING_ADRENERGIC_RECEPTOR_SIGNALING_PATHWAY	23	0.581407	1.42464	0.0767754	0.973959	1	3330
HP_PRIMARY_AMENORRHEA	91	0.445904	1.4238	0.0367505	0.975385	1	2626
GOBP_NOREPINEPHRINE_TRANSPORT	19	0.642249	1.42358	0.0538302	0.972332	1	2865
GOBP_POSITIVE_REGULATION_OF_MRNA_SPLICING_VIA_SPLICEOSOME	18	0.539849	1.42343	0.116279	0.968984	1	2869
GOBP_REGULATION_OF_INSULIN_LIKE_GROWTH_FACTOR_RECEPTOR_SIGNALING_PATHWAY	20	0.615499	1.42322	0.0734694	0.966027	1	2463
GOBP_REGULATION_OF_PLATELET_DERIVED_GROWTH_FACTOR_RECEPTOR_SIGNALING_PATHWAY	22	0.526615	1.42305	0.0923379	0.962612	1	841
GOBP_POSITIVE_REGULATION_OF_STEM_CELL_DIFFERENTIATION	19	0.598215	1.423	0.0604288	0.95852	1	3794
HP_TRUNCAL_OBESITY	42	0.424515	1.42234	0.0673267	0.958919	1	2017
GOBP_MAINTENANCE_OF_CELL_NUMBER	144	0.351989	1.42146	0.0633397	0.960436	1	1379
GOBP_POSITIVE_REGULATION_OF_LIPID_CATABOLIC_PROCESS	22	0.564956	1.42145	0.042471	0.956205	1	1439
GOMF_DYNEIN_INTERMEDIATE_CHAIN_BINDING	19	0.591369	1.42125	0.0912779	0.953306	1	2608
GOBP_NEGATIVE_REGULATION_OF_STEM_CELL_PROLIFERATION	20	0.599761	1.42122	0.0796117	0.949243	1	1653
GOBP_LIPID_IMPORT_INTO_CELL	15	0.577276	1.42094	0.0742115	0.947131	1	2741
GOBP_SIGNAL_TRANSDUCTION_IN_ABSENCE_OF_LIGAND	58	0.40053	1.42047	0.0208729	0.94592	1	2813
GOBP_REGULATION_OF_BRANCHING_INVOLVED_IN_URETERIC_BUD_MORPHOGENESIS	18	0.597259	1.42028	0.0589391	0.942973	1	2123
GOBP_PROTEIN_HETEROOLIGOMERIZATION	20	0.479048	1.42014	0.0914397	0.939865	1	1055
GOCC_SMALL_SUBUNIT_PROCESSOME	28	0.560402	1.41912	0.152672	0.942464	1	3895
GOBP_VASODILATION	44	0.473666	1.41859	0.0479042	0.941774	1	2844
GOMF_MRNA_3_UTR_AU_RICH_REGION_BINDING	22	0.501987	1.41834	0.077821	0.939298	1	1904
GOBP_MONOCYTE_DIFFERENTIATION	30	0.501658	1.41823	0.0582524	0.936032	1	2218
GOMF_INSULIN_RECEPTOR_BINDING	21	0.499745	1.41809	0.0722656	0.932918	1	1594
GOBP_REGULATION_OF_EXCRETION	20	0.59831	1.41785	0.052	0.930663	1	3327
GOMF_TRANSCRIPTION_COREPRESSOR_ACTIVITY	141	0.295752	1.41768	0.045283	0.927833	1	4001
GOBP_STRESS_RESPONSE_TO_METAL_ION	16	0.571248	1.41712	0.118217	0.927544	1	3627
GOBP_POSITIVE_REGULATION_OF_CELL_SUBSTRATE_JUNCTION_ORGANIZATION	29	0.432149	1.41701	0.0955166	0.924389	1	851
GOBP_NEGATIVE_REGULATION_OF_LIPID_CATABOLIC_PROCESS	19	0.605742	1.41636	0.045977	0.924566	1	1285
HP_SHORT_FACE	15	0.566128	1.41582	0.114504	0.924223	1	3952
GOBP_CELLULAR_RESPONSE_TO_COPPER_ION	23	0.491737	1.41581	0.13	0.92047	1	3108
HP_ABSENT_HAIR	40	0.469872	1.41575	0.0745698	0.917084	1	3500
GOBP_MRNA_SPLICE_SITE_SELECTION	22	0.43799	1.41524	0.124294	0.916367	1	4835
GOBP_POSITIVE_REGULATION_OF_CELLULAR_CARBOHYDRATE_METABOLIC_PROCESS	45	0.439095	1.41427	0.00974659	0.918656	1	1594
GOBP_METANEPHRIC_NEPHRON_EPITHELIUM_DEVELOPMENT	19	0.625403	1.41393	0.0862069	0.917072	1	1229
GOBP_CELLULAR_RESPONSE_TO_THYROID_HORMONE_STIMULUS	17	0.520417	1.41378	0.0923379	0.914344	1	609
GOBP_LIPID_OXIDATION	99	0.440964	1.41348	0.0847458	0.912497	1	1461
HP_WHEEZING	26	0.542352	1.41315	0.0423892	0.910803	1	2277
GOMF_MRNA_BINDING	235	0.243141	1.41311	0.0416667	0.907456	1	3591
GOBP_RENAL_SODIUM_EXCRETION	19	0.6192	1.41284	0.0478088	0.905554	1	3327
GOBP_ERBB2_SIGNALING_PATHWAY	18	0.645424	1.41146	0.0974659	0.910506	1	1230
GOBP_CELLULAR_RESPONSE_TO_GAMMA_RADIATION	25	0.412923	1.40991	0.112167	0.91644	1	419
GOBP_CENTRAL_NERVOUS_SYSTEM_PROJECTION_NEURON_AXONOGENESIS	23	0.496155	1.40961	0.0692884	0.914669	1	1364
GOMF_RNA_POLYMERASE_II_SPECIFIC_DNA_BINDING_TRANSCRIPTION_FACTOR_BINDING	307	0.301531	1.40949	0.0207156	0.911726	1	2926
GOBP_GLUCOSE_METABOLIC_PROCESS	152	0.40127	1.40919	0.0532544	0.910071	1	1940
GOBP_RHYTHMIC_PROCESS	265	0.361513	1.4086	0.0077821	0.910172	1	1670
HP_MICRONODULAR_CIRRHOSIS	20	0.42588	1.40727	0.0969582	0.91507	1	2328
HP_ABNORMAL_THYROID_HORMONE_LEVEL	23	0.575429	1.40682	0.0673267	0.914276	1	3563
HP_INSOMNIA	48	0.389439	1.40659	0.0544747	0.912094	1	1248
GOBP_REGULATION_OF_LIPID_BIOSYNTHETIC_PROCESS	139	0.395462	1.40604	0.0205993	0.912101	1	2753
GOBP_TEMPERATURE_HOMEOSTASIS	161	0.376767	1.40501	0.018622	0.915127	1	1487
HP_HYPOPLASIA_OF_THE_UTERUS	37	0.470173	1.40462	0.0511364	0.913991	1	3214
GOBP_POSITIVE_REGULATION_OF_WOUND_HEALING	52	0.492958	1.4041	0.0474308	0.913539	1	2062
GOBP_RESPONSE_TO_CORTICOSTEROID	143	0.429837	1.40393	0.0116054	0.911169	1	1367
GOBP_RESPONSE_TO_PEPTIDE_HORMONE	360	0.365818	1.40346	0.0153551	0.910685	1	2884
HP_FOLLICULAR_HYPERKERATOSIS	19	0.539586	1.40312	0.0732177	0.909446	1	3732
GOMF_NEUROTRANSMITTER_TRANSMEMBRANE_TRANSPORTER_ACTIVITY	16	0.659669	1.40311	0.052	0.906086	1	1648
GOBP_NEGATIVE_REGULATION_OF_AMINE_TRANSPORT	24	0.560627	1.40278	0.0442308	0.904666	1	3330
GOBP_REGULATION_OF_EXTRINSIC_APOPTOTIC_SIGNALING_PATHWAY_VIA_DEATH_DOMAIN_RECEPTORS	41	0.440937	1.40062	0.121094	0.9145	1	3869
GOBP_REGULATION_OF_DNA_DAMAGE_RESPONSE_SIGNAL_TRANSDUCTION_BY_P53_CLASS_MEDIATOR	31	0.424444	1.40003	0.105973	0.914614	1	1653
GOBP_NEUROTRANSMITTER_RECEPTOR_TRANSPORT	18	0.536969	1.39991	0.0988593	0.91203	1	1242
GOBP_NEGATIVE_REGULATION_OF_FAT_CELL_DIFFERENTIATION	44	0.439099	1.3994	0.0589354	0.911789	1	1727
GOBP_REGULATION_OF_CIRCADIAN_SLEEP_WAKE_CYCLE	16	0.589464	1.39897	0.0321361	0.911109	1	719
GOMF_MRNA_3_UTR_BINDING	77	0.320905	1.39895	0.0669291	0.907911	1	3563
GOBP_NEGATIVE_REGULATION_OF_LIPID_TRANSPORT	24	0.491952	1.39888	0.0404624	0.90508	1	1216
GOBP_EYE_PHOTORECEPTOR_CELL_DIFFERENTIATION	38	0.549701	1.3986	0.0426357	0.903399	1	1085
GOBP_NEGATIVE_REGULATION_OF_ENDOTHELIAL_CELL_APOPTOTIC_PROCESS	31	0.495714	1.39842	0.0641283	0.90109	1	3719
GOBP_PEROXISOME_PROLIFERATOR_ACTIVATED_RECEPTOR_SIGNALING_PATHWAY	21	0.584814	1.39826	0.106931	0.898709	1	1975
GOBP_REGULATION_OF_LIPID_METABOLIC_PROCESS	267	0.364722	1.39825	0.0159363	0.895532	1	1666
HP_GYNECOMASTIA	71	0.43552	1.3978	0.0310078	0.895177	1	2621
GOMF_NUCLEAR_LOCALIZATION_SEQUENCE_BINDING	23	0.436256	1.39756	0.106931	0.893403	1	3075
GOBP_REGULATION_OF_MEMBRANE_PROTEIN_ECTODOMAIN_PROTEOLYSIS	19	0.516613	1.39754	0.0782123	0.890343	1	2098
HP_EUNUCHOID_HABITUS	16	0.603849	1.39735	0.0803213	0.888332	1	3171
HP_TYPE_II_DIABETES_MELLITUS	146	0.410541	1.39669	0.00594059	0.889063	1	2818
HP_ADDICTIVE_BEHAVIOR	24	0.517375	1.39628	0.0910853	0.888288	1	344
HP_CONGENITAL_STATIONARY_NIGHT_BLINDNESS	16	0.648409	1.39602	0.096	0.886765	1	1899
GOBP_INTEGRATED_STRESS_RESPONSE_SIGNALING	35	0.421121	1.39456	0.0930693	0.891972	1	628
GOBP_HINDLIMB_MORPHOGENESIS	31	0.548999	1.39442	0.0769231	0.889782	1	2496
HP_PROTRUDING_TONGUE	32	0.406449	1.39416	0.0548204	0.888171	1	1749
GOBP_POSITIVE_REGULATION_OF_CARBOHYDRATE_METABOLIC_PROCESS	65	0.415407	1.39378	0.0117647	0.887273	1	1594
GOBP_REGULATION_OF_RESPONSE_TO_EXTRACELLULAR_STIMULUS	26	0.472356	1.39359	0.0547945	0.885402	1	2286
HP_PRODUCTIVE_COUGH	31	0.504113	1.39275	0.053719	0.887226	1	3687
GOMF_CLATHRIN_BINDING	48	0.400111	1.39255	0.0687023	0.885393	1	1273
GOBP_REGULATION_OF_MRNA_METABOLIC_PROCESS	218	0.248639	1.3922	0.0745098	0.884333	1	3591
GOMF_STRUCTURAL_CONSTITUENT_OF_SKIN_EPIDERMIS	23	0.594292	1.39111	0.0648855	0.887702	1	2160
GOBP_POSITIVE_REGULATION_OF_NUCLEOTIDE_METABOLIC_PROCESS	39	0.459376	1.39111	0.0398406	0.884703	1	1441
GOBP_FEMALE_SEX_DIFFERENTIATION	109	0.421201	1.39061	0.0282486	0.884503	1	2810
GOBP_MATERNAL_PLACENTA_DEVELOPMENT	30	0.473362	1.3895	0.0921305	0.887954	1	1998
GOBP_SMAD_PROTEIN_SIGNAL_TRANSDUCTION	70	0.435142	1.38946	0.0629921	0.885197	1	2372
GOBP_FATTY_ACID_TRANSMEMBRANE_TRANSPORT	16	0.540567	1.38891	0.121905	0.885487	1	967
GOBP_NEGATIVE_REGULATION_OF_MAP_KINASE_ACTIVITY	50	0.386476	1.38649	0.0511247	0.896983	1	1030
GOMF_RNA_POLYMERASE_II_COMPLEX_BINDING	27	0.394626	1.3859	0.106719	0.897582	1	948
GOBP_ADENOHYPOPHYSIS_DEVELOPMENT	15	0.622088	1.3857	0.0820312	0.895748	1	1108
GOBP_NEGATIVE_REGULATION_OF_EXTRINSIC_APOPTOTIC_SIGNALING_PATHWAY	80	0.371501	1.38556	0.0524345	0.893611	1	2911
HP_ABNORMAL_ATRIAL_ARRANGEMENT	15	0.584361	1.38475	0.0699029	0.895331	1	1540
GOBP_MONOSACCHARIDE_BIOSYNTHETIC_PROCESS	73	0.440774	1.38307	0.0848126	0.902387	1	1168
GOCC_NBAF_COMPLEX	15	0.410985	1.38227	0.10495	0.904201	1	3800
GOBP_STRESS_GRANULE_ASSEMBLY	27	0.401427	1.38106	0.103718	0.908046	1	3100
GOBP_KERATINOCYTE_PROLIFERATION	43	0.527253	1.38067	0.068	0.907481	1	1653
GOBP_POSITIVE_REGULATION_OF_PROTEIN_ACETYLATION	45	0.403124	1.38034	0.107212	0.906652	1	4156
GOMF_NEUTRAL_AMINO_ACID_TRANSMEMBRANE_TRANSPORTER_ACTIVITY	35	0.493844	1.38014	0.0762887	0.904952	1	2217
GOBP_EMBRYO_IMPLANTATION	44	0.460711	1.38	0.088	0.902824	1	1216
GOBP_REPRODUCTIVE_BEHAVIOR	42	0.54842	1.37911	0.0805501	0.904807	1	2865
GOBP_REGULATION_OF_HORMONE_METABOLIC_PROCESS	34	0.490997	1.37904	0.0873786	0.902324	1	2607
GOBP_NEGATIVE_REGULATION_OF_NUCLEOTIDE_METABOLIC_PROCESS	21	0.492073	1.3788	0.117534	0.900862	1	1052
GOBP_CELLULAR_RESPONSE_TO_KETONE	87	0.36317	1.37871	0.0322581	0.898563	1	2173
HP_SPEECH_ARTICULATION_DIFFICULTIES	26	0.507996	1.37864	0.0597302	0.896115	1	2270
GOBP_CELLULAR_RESPONSE_TO_INORGANIC_SUBSTANCE	183	0.358008	1.3784	0.0210728	0.894611	1	3227
GOBP_MULTICELLULAR_ORGANISM_AGING	24	0.538544	1.37805	0.0782443	0.893907	1	3218
GOBP_AMINO_ACID_TRANSPORT	114	0.417766	1.37689	0.0259481	0.897576	1	2347
HP_ACCELERATED_SKELETAL_MATURATION	55	0.399537	1.37688	0.0717132	0.894812	1	1983
GOBP_NEGATIVE_REGULATION_OF_MRNA_METABOLIC_PROCESS	69	0.321158	1.37681	0.104294	0.892469	1	3565
GOBP_NITRIC_OXIDE_MEDIATED_SIGNAL_TRANSDUCTION	24	0.571102	1.37661	0.0872093	0.890868	1	1149
GOCC_TRANSCRIPTION_REGULATOR_COMPLEX	414	0.30449	1.37649	0.0135135	0.888824	1	3120
GOBP_OVARIAN_FOLLICLE_DEVELOPMENT	51	0.458907	1.37642	0.0291829	0.886461	1	2770
HP_ABNORMAL_SPERM_MOTILITY	28	0.500013	1.37612	0.0321285	0.885469	1	1540
GOBP_ACTIVATION_OF_TRANSMEMBRANE_RECEPTOR_PROTEIN_TYROSINE_KINASE_ACTIVITY	17	0.62425	1.37611	0.072	0.88284	1	1230
GOCC_PHOTORECEPTOR_DISC_MEMBRANE	17	0.663764	1.37533	0.0831683	0.884883	1	1878
GOBP_EPOXYGENASE_P450_PATHWAY	17	0.60611	1.3745	0.0936255	0.886858	1	3099
GOBP_CELLULAR_RESPONSE_TO_HORMONE_STIMULUS	491	0.33432	1.37417	0.0173077	0.885977	1	2667
GOBP_REGULATION_OF_ARP2_3_COMPLEX_MEDIATED_ACTIN_NUCLEATION	18	0.464856	1.37337	0.13253	0.887836	1	1332
GOCC_NEUROTRANSMITTER_RECEPTOR_COMPLEX	27	0.532343	1.37258	0.0374532	0.889742	1	2296
GOBP_ENDOCRINE_HORMONE_SECRETION	50	0.47249	1.3725	0.0491159	0.887504	1	687
GOBP_RESPONSE_TO_OXYGEN_LEVELS	281	0.351498	1.37173	0.0247619	0.888935	1	1836
GOBP_NEGATIVE_REGULATION_OF_APOPTOTIC_SIGNALING_PATHWAY	185	0.322483	1.37121	0.0354478	0.889279	1	2697
HP_LOCALIZED_OSTEOPOROSIS	17	0.605086	1.37102	0.103774	0.887719	1	481
GOBP_PHOTORECEPTOR_CELL_DIFFERENTIATION	49	0.503222	1.37059	0.0543689	0.887477	1	3082
GOBP_CELL_SUBSTRATE_JUNCTION_ORGANIZATION	90	0.375241	1.37009	0.113027	0.887653	1	2379
GOBP_NEGATIVE_REGULATION_OF_BLOOD_PRESSURE	41	0.477136	1.36977	0.046	0.886779	1	2865
GOBP_NEGATIVE_REGULATION_OF_SIGNAL_TRANSDUCTION_BY_P53_CLASS_MEDIATOR	23	0.42173	1.36958	0.129845	0.8852	1	2178
GOMF_TRANSCRIPTION_REGULATOR_INHIBITOR_ACTIVITY	16	0.498714	1.36879	0.0730769	0.887239	1	2113
HP_LIMB_DYSTONIA	49	0.412832	1.36851	0.0767717	0.886147	1	3171
GOCC_PHOTORECEPTOR_OUTER_SEGMENT	72	0.481392	1.3684	0.0632411	0.884261	1	2045
GOBP_CAMP_METABOLIC_PROCESS	19	0.552274	1.36789	0.102662	0.884358	1	2028
GOBP_RESPONSE_TO_MINERALOCORTICOID	33	0.500973	1.36771	0.0386847	0.882848	1	1367
GOBP_CELLULAR_RESPONSE_TO_CORTICOSTEROID_STIMULUS	54	0.459193	1.36723	0.0921569	0.882904	1	2173
GOCC_EXCITATORY_SYNAPSE	42	0.505683	1.36689	0.0412574	0.882211	1	2259
GOBP_CELLULAR_RESPONSE_TO_ARSENIC_CONTAINING_SUBSTANCE	15	0.478135	1.36688	0.14717	0.879689	1	2697
GOBP_REGULATION_OF_FIBROBLAST_PROLIFERATION	73	0.398422	1.36657	0.102317	0.878978	1	1216
HP_SPORADIC	89	0.388772	1.3661	0.0512821	0.87906	1	3171
GOBP_REGULATION_OF_SPROUTING_ANGIOGENESIS	29	0.517044	1.3661	0.0621242	0.876565	1	2721
HP_HYPERPITUITARISM	70	0.417986	1.36557	0.0881226	0.876957	1	2910
GOBP_DETOXIFICATION	102	0.37627	1.3655	0.0566038	0.874876	1	2741
HP_MALE_INFERTILITY	56	0.47347	1.36505	0.045977	0.874756	1	1665
GOBP_REGULATION_OF_LIPID_LOCALIZATION	129	0.390146	1.36456	0.0402299	0.875138	1	2123
GOMF_SOLUTE_SODIUM_SYMPORTER_ACTIVITY	63	0.513644	1.36389	0.0695825	0.876476	1	3452
HP_EARLY_ONSET_OF_SEXUAL_MATURATION	165	0.341157	1.36367	0.0406977	0.875245	1	1872
GOMF_PEPTIDE_HORMONE_RECEPTOR_BINDING	15	0.599018	1.36331	0.08	0.874766	1	779
HP_INCREASED_LEVEL_OF_L_FUCOSE_IN_URINE	16	0.442881	1.36322	0.127572	0.872797	1	2621
GOMF_CHAPERONE_BINDING	84	0.316482	1.36311	0.111538	0.871014	1	3316
GOBP_POSITIVE_REGULATION_OF_BLOOD_VESSEL_ENDOTHELIAL_CELL_MIGRATION	47	0.435497	1.36254	0.105058	0.871734	1	2775
GOMF_HORMONE_RECEPTOR_BINDING	27	0.543086	1.36112	0.0649087	0.877266	1	779
GOBP_REGULATION_OF_BICELLULAR_TIGHT_JUNCTION_ASSEMBLY	19	0.525347	1.36091	0.116883	0.876104	1	2284
GOMF_TRANSMEMBRANE_RECEPTOR_PROTEIN_SERINE_THREONINE_KINASE_ACTIVITY	16	0.531006	1.3607	0.107943	0.874866	1	3156
GOBP_MITOTIC_G1_S_TRANSITION_CHECKPOINT_SIGNALING	25	0.376186	1.3604	0.110454	0.874069	1	2810
GOBP_ENDOCRINE_PANCREAS_DEVELOPMENT	42	0.485832	1.36027	0.0679245	0.872409	1	4018
GOBP_NEGATIVE_REGULATION_OF_CHEMOKINE_PRODUCTION	21	0.491309	1.36025	0.0844278	0.870155	1	737
HP_ABNORMALITY_OF_HEAD_BLOOD_VESSEL	54	0.386668	1.36023	0.0609524	0.867865	1	1248
HP_LATE_ONSET	36	0.511796	1.35975	0.0579151	0.868104	1	1439
HP_NASAL_CONGESTION	20	0.533169	1.35821	0.0900383	0.874134	1	1540
GOBP_POSITIVE_REGULATION_OF_PEPTIDYL_SERINE_PHOSPHORYLATION	89	0.423063	1.35772	0.054902	0.874505	1	1724
GOMF_LIGASE_ACTIVITY_FORMING_CARBON_SULFUR_BONDS	30	0.449807	1.35742	0.117417	0.8737	1	3593
GOBP_BRANCH_ELONGATION_OF_AN_EPITHELIUM	15	0.611392	1.35726	0.101167	0.872184	1	2479
HP_ACANTHOSIS_NIGRICANS	36	0.480199	1.35703	0.112167	0.871136	1	1643
GOBP_REGULATION_OF_TUBE_SIZE	133	0.437306	1.35614	0.0346939	0.873716	1	2775
GOBP_VASCULAR_ASSOCIATED_SMOOTH_MUSCLE_CELL_PROLIFERATION	57	0.432041	1.35588	0.0568627	0.872822	1	1719
GOBP_POSITIVE_REGULATION_OF_RESPONSE_TO_WOUNDING	63	0.456591	1.35517	0.0758483	0.874251	1	2062
GOBP_LUNG_EPITHELIUM_DEVELOPMENT	39	0.495551	1.35441	0.0726577	0.876223	1	2328
GOBP_FATTY_ACID_METABOLIC_PROCESS	296	0.35662	1.35433	0.0571429	0.874441	1	2802
HP_HEMIANOPIA	23	0.477003	1.3543	0.10687	0.87233	1	2868
GOBP_NEGATIVE_REGULATION_OF_SMALL_GTPASE_MEDIATED_SIGNAL_TRANSDUCTION	44	0.395193	1.35419	0.0807692	0.870637	1	1030
HP_IMPOTENCE	42	0.450542	1.35397	0.094697	0.869635	1	3171
HP_ABNORMAL_HYPOTHALAMUS_PHYSIOLOGY	39	0.472967	1.35396	0.0980392	0.867437	1	2843
HP_ECTODERMAL_DYSPLASIA	15	0.529666	1.35362	0.113503	0.866961	1	3298
HP_PANHYPOPITUITARISM	20	0.532068	1.35308	0.0988593	0.867746	1	3171
GOBP_CELLULAR_RESPONSE_TO_UNFOLDED_PROTEIN	76	0.315777	1.35302	0.0984556	0.865767	1	2179
GOBP_REGULATION_OF_PROTEIN_IMPORT_INTO_NUCLEUS	54	0.390131	1.35298	0.0818713	0.863793	1	1490
GOBP_POSITIVE_REGULATION_OF_COLD_INDUCED_THERMOGENESIS	90	0.402041	1.35288	0.0645756	0.862078	1	1487
GOBP_IRON_ION_HOMEOSTASIS	65	0.351998	1.35205	0.107004	0.864311	1	997
HP_BLUE_IRIDES	31	0.432495	1.35177	0.0779727	0.863495	1	1248
GOBP_REGULATION_OF_LONG_TERM_NEURONAL_SYNAPTIC_PLASTICITY	20	0.491287	1.35136	0.119843	0.863576	1	3327
GOMF_ARACHIDONIC_ACID_MONOOXYGENASE_ACTIVITY	17	0.591985	1.35111	0.0885827	0.862705	1	3099
GOBP_GLANDULAR_EPITHELIAL_CELL_DEVELOPMENT	32	0.476115	1.35065	0.0823755	0.862926	1	4182
GOBP_PANCREAS_DEVELOPMENT	68	0.459624	1.35058	0.0520231	0.861132	1	4182
HP_NEURONAL_LOSS_IN_CENTRAL_NERVOUS_SYSTEM	32	0.397265	1.35036	0.0770677	0.860166	1	595
GOMF_AMINO_ACID_TRANSMEMBRANE_TRANSPORTER_ACTIVITY	62	0.439198	1.35022	0.0583333	0.858652	1	2217
HP_ABNORMAL_RETINAL_ARTERY_MORPHOLOGY	44	0.383548	1.34991	0.0793037	0.858144	1	1793
HP_ABNORMAL_INSULIN_LEVEL	117	0.411189	1.34977	0.0311891	0.856728	1	2886
GOBP_HYDROGEN_PEROXIDE_CATABOLIC_PROCESS	23	0.564907	1.34934	0.116054	0.856834	1	2286
GOBP_LABYRINTHINE_LAYER_BLOOD_VESSEL_DEVELOPMENT	17	0.526347	1.34913	0.103922	0.85571	1	1427
HP_ABNORMAL_LIBIDO	29	0.49691	1.34887	0.0873786	0.854934	1	3171
GOBP_RESPONSE_TO_FLUID_SHEAR_STRESS	31	0.456539	1.34852	0.104478	0.85463	1	1783
GOBP_CELLULAR_RESPONSE_TO_ALDEHYDE	15	0.539363	1.34815	0.121043	0.854521	1	1753
GOMF_ORGANIC_ACID_SODIUM_SYMPORTER_ACTIVITY	26	0.543666	1.34779	0.102273	0.854343	1	1456
HP_GLUCOSE_INTOLERANCE	326	0.336127	1.34763	0.0154739	0.853074	1	3018
HP_ABSENT_FACIAL_HAIR	24	0.4806	1.34758	0.125	0.851223	1	3500
GOBP_CELLULAR_RESPONSE_TO_FLUID_SHEAR_STRESS	19	0.527877	1.34694	0.111742	0.852629	1	1006
HP_HYPOTHALAMIC_GONADOTROPIN_RELEASING_HORMONE_DEFICIENCY	15	0.582085	1.34678	0.0839844	0.851358	1	3171
GOBP_VASCULAR_ASSOCIATED_SMOOTH_MUSCLE_CELL_MIGRATION	22	0.524338	1.34633	0.100196	0.851635	1	2123
HP_INCREASED_CIRCULATING_PROLACTIN_CONCENTRATION	18	0.463171	1.34619	0.142308	0.850396	1	2745
GOBP_FOCAL_ADHESION_ASSEMBLY	74	0.376273	1.34592	0.136986	0.849783	1	2379
GOMF_ORGANIC_ANION_TRANSMEMBRANE_TRANSPORTER_ACTIVITY	138	0.398438	1.34506	0.0473373	0.852124	1	2120
GOBP_CIRCADIAN_RHYTHM	181	0.349646	1.34226	0.0229885	0.864778	1	1645
GOBP_ACTIVIN_RECEPTOR_SIGNALING_PATHWAY	34	0.48943	1.3421	0.11976	0.863487	1	3384
GOBP_REGULATION_OF_GENE_SILENCING_BY_RNA	33	0.445802	1.34208	0.149723	0.86151	1	1134
GOBP_PLACENTA_DEVELOPMENT	130	0.367301	1.34195	0.0374753	0.860131	1	2745
GOBP_REGULATION_OF_EPITHELIAL_CELL_DIFFERENTIATION	126	0.401239	1.34195	0.053407	0.858072	1	2328
GOBP_REGULATION_OF_HORMONE_BIOSYNTHETIC_PROCESS	23	0.533586	1.34141	0.11068	0.858727	1	2607
GOBP_POSITIVE_REGULATION_OF_GLIAL_CELL_PROLIFERATION	18	0.534802	1.34067	0.114851	0.860511	1	1209
GOMF_OXYGEN_BINDING	28	0.569209	1.34055	0.0811881	0.859063	1	2308
GOCC_NON_MOTILE_CILIUM	108	0.429606	1.34044	0.0601202	0.857589	1	3649
GOBP_NEGATIVE_REGULATION_OF_PROTEIN_SERINE_THREONINE_KINASE_ACTIVITY	95	0.318554	1.34025	0.0620155	0.856527	1	1682
GOBP_NEUROTRANSMITTER_RECEPTOR_INTERNALIZATION	20	0.559337	1.3398	0.122807	0.856846	1	2140
GOBP_HEART_TRABECULA_MORPHOGENESIS	28	0.465625	1.3397	0.131737	0.855363	1	2843
GOBP_CELLULAR_RESPONSE_TO_EXTERNAL_STIMULUS	268	0.308512	1.33948	0.0172414	0.854441	1	1346
GOMF_MRNA_5_UTR_BINDING	18	0.355006	1.33908	0.123732	0.854504	1	3406
GOBP_EXCRETION	32	0.525585	1.33844	0.0755467	0.85598	1	3327
GOBP_RESPONSE_TO_ISOQUINOLINE_ALKALOID	25	0.51292	1.33778	0.0604839	0.857289	1	1954
GOBP_SKELETAL_MUSCLE_CELL_DIFFERENTIATION	49	0.513889	1.33775	0.107212	0.855501	1	894
GOBP_NEGATIVE_REGULATION_OF_ATP_METABOLIC_PROCESS	17	0.481888	1.33719	0.145194	0.856337	1	1052
HP_ABNORMAL_HAIR_WHORL	65	0.340627	1.33692	0.120459	0.855737	1	4212
GOBP_EPIDERMIS_MORPHOGENESIS	22	0.541159	1.33644	0.121857	0.856284	1	2328
GOCC_NUCLEAR_SPECK	329	0.262467	1.33616	0.0977444	0.855599	1	4151
GOBP_REGULATION_OF_AMINO_ACID_TRANSMEMBRANE_TRANSPORT	15	0.569277	1.33593	0.11359	0.854964	1	2123
GOBP_REGULATION_OF_CELLULAR_CARBOHYDRATE_METABOLIC_PROCESS	123	0.353092	1.33572	0.0279441	0.854056	1	1804
HP_TYPICAL_ABSENCE_SEIZURE	50	0.448236	1.33565	0.103053	0.852415	1	3608
GOBP_RESPONSE_TO_GLUCAGON	19	0.544477	1.3355	0.0996094	0.851234	1	3476
GOBP_CELLULAR_RESPONSE_TO_PEPTIDE_HORMONE_STIMULUS	260	0.34111	1.33549	0.0323194	0.849352	1	2813
GOBP_ER_NUCLEUS_SIGNALING_PATHWAY	42	0.337798	1.33531	0.137597	0.848233	1	4214
GOBP_POSITIVE_REGULATION_OF_MULTICELLULAR_ORGANISM_GROWTH	26	0.483179	1.33512	0.0921844	0.847249	1	2779
GOBP_NEGATIVE_REGULATION_OF_HORMONE_SECRETION	50	0.467486	1.33291	0.0655106	0.85671	1	2317
HP_IMPAIRED_VISUOSPATIAL_CONSTRUCTIVE_COGNITION	21	0.525508	1.33289	0.108055	0.854858	1	1429
GOBP_CELLULAR_RESPONSE_TO_EXTRACELLULAR_STIMULUS	207	0.313875	1.33282	0.0231214	0.853331	1	1666
GOBP_RESPONSE_TO_STEROID_HORMONE	288	0.344306	1.33242	0.0263653	0.85343	1	2106
GOBP_CELLULAR_IRON_ION_HOMEOSTASIS	47	0.38468	1.33221	0.0943775	0.852545	1	2841
GOBP_REGULATION_OF_SYSTEMIC_ARTERIAL_BLOOD_PRESSURE	87	0.434487	1.332	0.0516899	0.851748	1	3327
HP_RESTING_TREMOR	44	0.390371	1.33198	0.0738636	0.849953	1	1323
GOBP_POSITIVE_REGULATION_BY_HOST_OF_VIRAL_TRANSCRIPTION	17	0.505197	1.33136	0.14664	0.851226	1	2203
GOBP_PHOTORECEPTOR_CELL_MAINTENANCE	26	0.521646	1.33095	0.101365	0.851557	1	2708
GOBP_REGULATION_OF_GLIAL_CELL_PROLIFERATION	34	0.45869	1.33086	0.0917603	0.85011	1	1209
GOBP_ADAPTIVE_THERMOGENESIS	144	0.35748	1.33078	0.0567766	0.848616	1	1577
GOBP_TRANSITION_METAL_ION_TRANSPORT	75	0.363789	1.33075	0.0782779	0.846875	1	1880
GOBP_REGULATION_OF_CELL_JUNCTION_ASSEMBLY	156	0.361874	1.33049	0.0509804	0.846361	1	2383
HP_ABNORMAL_LARYNX_MORPHOLOGY	100	0.365573	1.32961	0.101124	0.849095	1	2145
HP_APLASIA_HYPOPLASIA_INVOLVING_THE_NOSE	78	0.35348	1.3295	0.0958333	0.847783	1	1331
GOBP_CENTRAL_NERVOUS_SYSTEM_NEURON_AXONOGENESIS	32	0.427386	1.32941	0.0981132	0.846329	1	2637
HP_CURLY_HAIR	25	0.39535	1.32913	0.148728	0.845947	1	996
GOBP_MATING_BEHAVIOR	35	0.511846	1.32855	0.0870445	0.847009	1	2865
GOCC_PLATELET_ALPHA_GRANULE	79	0.334833	1.32805	0.108108	0.847689	1	2014
GOBP_REGULATION_OF_GLUCONEOGENESIS	38	0.426475	1.32799	0.0830116	0.846179	1	1168
HP_CEREBRAL_INCLUSION_BODIES	41	0.368236	1.32785	0.134328	0.845068	1	2280
GOMF_FERROUS_IRON_BINDING	19	0.469648	1.32707	0.136187	0.847024	1	2182
GOCC_9PLUS0_NON_MOTILE_CILIUM	92	0.431949	1.32676	0.0695825	0.846799	1	3649
GOBP_REGULATION_OF_EXTRINSIC_APOPTOTIC_SIGNALING_PATHWAY_IN_ABSENCE_OF_LIGAND	37	0.411929	1.32644	0.0666667	0.846446	1	2668
GOBP_POSITIVE_REGULATION_OF_FOCAL_ADHESION_ASSEMBLY	24	0.441861	1.32618	0.148221	0.84596	1	756
GOBP_DECIDUALIZATION	22	0.508307	1.32604	0.127413	0.844798	1	1783
GOBP_OLEFINIC_COMPOUND_BIOSYNTHETIC_PROCESS	22	0.562519	1.32591	0.132296	0.84368	1	3116
GOBP_GROWTH_HORMONE_RECEPTOR_SIGNALING_PATHWAY	23	0.480675	1.32591	0.141717	0.841881	1	851
GOBP_AGING	148	0.353555	1.32514	0.042885	0.843883	1	2941
GOBP_AMYLOID_FIBRIL_FORMATION	31	0.400669	1.325	0.10664	0.842747	1	3437
GOBP_EYE_PHOTORECEPTOR_CELL_DEVELOPMENT	28	0.547674	1.32485	0.0826613	0.841752	1	1085
HP_SCOTOMA	47	0.485981	1.32475	0.0621242	0.840469	1	1075
GOBP_REGENERATION	157	0.352315	1.32434	0.062753	0.840749	1	2153
GOBP_NEUTRAL_LIPID_BIOSYNTHETIC_PROCESS	29	0.459731	1.32419	0.136276	0.83967	1	1236
GOMF_NUCLEAR_RETINOID_X_RECEPTOR_BINDING	15	0.53094	1.32413	0.148776	0.838249	1	502
GOBP_REGULATION_OF_VASCULAR_PERMEABILITY	44	0.456931	1.32399	0.0910781	0.837274	1	3437
GOBP_VESICLE_MEDIATED_TRANSPORT_IN_SYNAPSE	165	0.370108	1.3238	0.0400802	0.83646	1	2904
GOBP_GLYCOSIDE_METABOLIC_PROCESS	16	0.531089	1.32358	0.137725	0.835772	1	768
GOBP_RESPONSE_TO_PEPTIDE	435	0.317774	1.32253	0.0302457	0.839281	1	1367
GOMF_PROTEIN_TYROSINE_SERINE_THREONINE_PHOSPHATASE_ACTIVITY	30	0.428138	1.32213	0.160966	0.83941	1	2483
HP_TRACHEAL_STENOSIS	21	0.496798	1.32202	0.13093	0.838211	1	5060
GOBP_CAMP_MEDIATED_SIGNALING	45	0.448498	1.32158	0.0646465	0.83865	1	978
GOBP_CAMERA_TYPE_EYE_PHOTORECEPTOR_CELL_DIFFERENTIATION	23	0.541444	1.32147	0.102317	0.837439	1	1075
GOBP_CELLULAR_RESPONSE_TO_ZINC_ION	19	0.494235	1.32008	0.143133	0.842845	1	3108
GOBP_HEMOGLOBIN_METABOLIC_PROCESS	16	0.560546	1.31995	0.146199	0.841766	1	2248
GOBP_NEGATIVE_REGULATION_OF_EPITHELIAL_CELL_APOPTOTIC_PROCESS	55	0.424915	1.31874	0.0820312	0.845944	1	3797
GOBP_NEGATIVE_REGULATION_OF_SIGNAL_TRANSDUCTION_IN_ABSENCE_OF_LIGAND	27	0.457687	1.31852	0.0864662	0.845341	1	2640
HP_TEMPORAL_PATTERN	18	0.501849	1.31827	0.115242	0.844838	1	2280
HP_INFERTILITY	102	0.449072	1.3182	0.0559846	0.843435	1	2918
GOBP_CELLULAR_SODIUM_ION_HOMEOSTASIS	20	0.56028	1.31818	0.11575	0.84181	1	2413
GOBP_NEGATIVE_REGULATION_OF_INTRINSIC_APOPTOTIC_SIGNALING_PATHWAY	80	0.316315	1.31793	0.136882	0.841321	1	2677
HP_CEREBRAL_VISUAL_IMPAIRMENT	157	0.317591	1.31758	0.0547945	0.841336	1	3177
GOMF_RNA_POLYMERASE_CORE_ENZYME_BINDING	31	0.373964	1.31726	0.140873	0.841169	1	1088
GOMF_RIBOSOMAL_SMALL_SUBUNIT_BINDING	15	0.410867	1.3168	0.158635	0.841798	1	4281
GOBP_SIGNAL_TRANSDUCTION_BY_P53_CLASS_MEDIATOR	136	0.293386	1.3167	0.094	0.840601	1	2680
GOBP_REGULATION_OF_APPETITE	18	0.529846	1.31654	0.12233	0.839637	1	1947
GOBP_REGULATION_OF_RENAL_SYSTEM_PROCESS	32	0.50396	1.31601	0.109533	0.840501	1	3327
GOBP_REGULATION_OF_CHOLESTEROL_METABOLIC_PROCESS	29	0.487716	1.31573	0.131579	0.8403	1	1544
GOBP_RESPONSE_TO_TOPOLOGICALLY_INCORRECT_PROTEIN	125	0.299004	1.31561	0.130261	0.839233	1	4126
GOBP_RESPONSE_TO_PAIN	25	0.508106	1.31561	0.0785855	0.837563	1	1261
GOCC_POSTSYNAPTIC_SPECIALIZATION_MEMBRANE	84	0.448621	1.31527	0.026465	0.837515	1	2199
GOBP_PHOTORECEPTOR_CELL_DEVELOPMENT	39	0.496844	1.31478	0.0919765	0.83829	1	3082
GOBP_ECTOPIC_GERM_CELL_PROGRAMMED_CELL_DEATH	15	0.536211	1.31464	0.165703	0.837358	1	2910
GOBP_FATTY_ACID_CATABOLIC_PROCESS	81	0.404272	1.31414	0.188213	0.838164	1	1712
GOBP_REGULATION_OF_ORGAN_GROWTH	76	0.406006	1.31387	0.0884086	0.837781	1	3208
GOBP_ADRENERGIC_RECEPTOR_SIGNALING_PATHWAY	26	0.507243	1.31369	0.123077	0.836912	1	3330
GOBP_DICARBOXYLIC_ACID_TRANSPORT	77	0.419148	1.31364	0.0660194	0.835564	1	2347
HP_APLASIA_HYPOPLASIA_OF_THE_TIBIA	21	0.549405	1.31352	0.150097	0.834525	1	2095
HP_CONGENITAL_MALFORMATION_OF_THE_RIGHT_HEART	39	0.463155	1.31336	0.0925197	0.833657	1	2854
HP_ABNORMAL_WAIST_TO_HIP_RATIO	34	0.493736	1.31335	0.0537428	0.832031	1	1439
GOBP_OLEFINIC_COMPOUND_METABOLIC_PROCESS	121	0.433478	1.31309	0.0711539	0.831809	1	3116
HP_ABNORMAL_CIRCULATING_SEX_HORMONE_CONCENTRATION	81	0.397889	1.31256	0.0772277	0.832803	1	2918
GOBP_RNA_SPLICING	326	0.252376	1.31235	0.178571	0.832279	1	4532
GOBP_RESPONSE_TO_ACTIVITY	54	0.427663	1.31179	0.0849421	0.833354	1	1216
HP_SINGLE_NARIS	15	0.572035	1.31173	0.162698	0.832017	1	3171
GOBP_FIBROBLAST_MIGRATION	46	0.344717	1.31166	0.109827	0.830718	1	1930
HP_AQUEDUCTAL_STENOSIS	18	0.450909	1.31096	0.152642	0.832576	1	3171
GOBP_REGULATION_OF_URINE_VOLUME	20	0.536517	1.3107	0.133065	0.832324	1	3327
GOCC_POSTSYNAPTIC_DENSITY_MEMBRANE	61	0.447817	1.31063	0.0451977	0.831033	1	2347
GOBP_REGULATION_OF_BLOOD_VESSEL_ENDOTHELIAL_CELL_MIGRATION	82	0.393405	1.31041	0.113462	0.830526	1	2775
HP_DILATION_OF_LATERAL_VENTRICLES	72	0.368927	1.3096	0.138462	0.83272	1	3608
GOBP_ACTIN_FILAMENT_BASED_TRANSPORT	18	0.443632	1.30946	0.169355	0.831827	1	1081
GOMF_MODIFIED_AMINO_ACID_TRANSMEMBRANE_TRANSPORTER_ACTIVITY	23	0.520966	1.30928	0.162887	0.831099	1	1782
GOBP_POSITIVE_REGULATION_OF_PROTEIN_IMPORT_INTO_NUCLEUS	37	0.377894	1.30902	0.11412	0.830717	1	851
GOBP_ORGANIC_ACID_TRANSPORT	246	0.374697	1.30895	0.0334646	0.829496	1	1886
GOBP_NEGATIVE_REGULATION_OF_SMALL_MOLECULE_METABOLIC_PROCESS	82	0.384009	1.30867	0.0998081	0.829325	1	1167
GOBP_MAINTENANCE_OF_BLOOD_BRAIN_BARRIER	29	0.498852	1.30845	0.12476	0.828793	1	1112
GOBP_MULTICELLULAR_ORGANISMAL_RESPONSE_TO_STRESS	73	0.442446	1.30835	0.059387	0.827774	1	1669
GOBP_VASCULAR_PROCESS_IN_CIRCULATORY_SYSTEM	241	0.386613	1.30824	0.0337972	0.826731	1	3452
HP_CENTRAL_HYPOTHYROIDISM	53	0.433186	1.30792	0.0947776	0.826626	1	2843
GOBP_NEGATIVE_REGULATION_OF_CARDIAC_MUSCLE_TISSUE_GROWTH	20	0.475804	1.30787	0.123772	0.825322	1	3208
GOBP_NEGATIVE_REGULATION_OF_LIPID_METABOLIC_PROCESS	79	0.401614	1.30764	0.115163	0.824831	1	1980
GOBP_REGULATION_OF_MRNA_CATABOLIC_PROCESS	128	0.251067	1.30653	0.107287	0.828663	1	3565
GOMF_PROTEIN_TRANSPORTER_ACTIVITY	22	0.416222	1.3065	0.1569	0.827241	1	2331
GOMF_MOLECULAR_CARRIER_ACTIVITY	63	0.330035	1.30643	0.122288	0.825996	1	930
GOBP_FATTY_ACID_BETA_OXIDATION	65	0.430781	1.30529	0.173489	0.829898	1	1712
GOBP_POSITIVE_REGULATION_OF_SMOOTH_MUSCLE_CELL_PROLIFERATION	78	0.377437	1.30483	0.0776699	0.830622	1	1216
GOMF_3_5_CYCLIC_AMP_PHOSPHODIESTERASE_ACTIVITY	15	0.569581	1.30456	0.176136	0.830382	1	3025
GOBP_STEROID_HORMONE_SECRETION	23	0.511472	1.30454	0.142023	0.828919	1	2577
GOMF_SECONDARY_ACTIVE_TRANSMEMBRANE_TRANSPORTER_ACTIVITY	178	0.39001	1.30439	0.0565302	0.828141	1	1991
GOBP_REGULATION_OF_NITRIC_OXIDE_SYNTHASE_ACTIVITY	33	0.425184	1.30389	0.0980392	0.828964	1	1150
GOBP_NEGATIVE_REGULATION_OF_PHOSPHOPROTEIN_PHOSPHATASE_ACTIVITY	18	0.469151	1.30347	0.166972	0.829491	1	915
GOBP_VASCULAR_WOUND_HEALING	16	0.49249	1.30347	0.133201	0.827977	1	915
GOBP_CIRCADIAN_SLEEP_WAKE_CYCLE	19	0.524894	1.30344	0.0820611	0.826608	1	768
GOBP_FIBROBLAST_APOPTOTIC_PROCESS	24	0.392022	1.30217	0.180233	0.831173	1	2173
GOBP_SODIUM_ION_TRANSPORT	188	0.396867	1.30217	0.0531496	0.829657	1	2500
HP_MATURITY_ONSET_DIABETES_OF_THE_YOUNG	18	0.576707	1.30208	0.136986	0.828601	1	2576
GOBP_NEGATIVE_REGULATION_OF_CYCLIN_DEPENDENT_PROTEIN_SERINE_THREONINE_KINASE_ACTIVITY	25	0.37421	1.30189	0.144487	0.828039	1	1632
GOMF_ACETYLTRANSFERASE_ACTIVITY	69	0.291416	1.30158	0.105675	0.827977	1	3374
HP_TEMPERATURE_INSTABILITY	27	0.467366	1.30158	0.125253	0.826475	1	3171
GOBP_THYROID_HORMONE_METABOLIC_PROCESS	24	0.512306	1.30149	0.133858	0.825416	1	1986
GOBP_EPIDERMIS_DEVELOPMENT	257	0.381785	1.30103	0.0442656	0.826073	1	2171
GOBP_REGULATION_OF_RESPONSE_TO_WOUNDING	142	0.377502	1.30078	0.0616302	0.825727	1	2790
HP_ABNORMAL_LDL_CHOLESTEROL_CONCENTRATION	35	0.442706	1.30057	0.119626	0.82532	1	1035
GOBP_P38MAPK_CASCADE	46	0.371075	1.30046	0.0731225	0.824321	1	1577
HP_PARKINSONISM	100	0.310521	1.29995	0.0671642	0.82527	1	1506
GOBP_INTRINSIC_APOPTOTIC_SIGNALING_PATHWAY_BY_P53_CLASS_MEDIATOR	65	0.320968	1.29991	0.135458	0.823991	1	2178
GOBP_RIBOSOMAL_LARGE_SUBUNIT_ASSEMBLY	17	0.551598	1.29963	0.218437	0.823806	1	4378
HP_ESOPHAGEAL_VARIX	26	0.394857	1.29883	0.152174	0.826087	1	2181
GOBP_REGULATION_OF_ENDOTHELIAL_CELL_DEVELOPMENT	16	0.510222	1.29851	0.16129	0.826174	1	915
GOBP_NEURON_DEATH	308	0.309542	1.29845	0.0242537	0.824967	1	2331
GOBP_FIBROBLAST_PROLIFERATION	87	0.343182	1.29824	0.107486	0.82447	1	1216
GOBP_MULTI_MULTICELLULAR_ORGANISM_PROCESS	190	0.395833	1.2981	0.0877193	0.823662	1	1998
GOBP_RELAXATION_OF_CARDIAC_MUSCLE	16	0.586836	1.29765	0.167969	0.824248	1	3723
GOBP_REGULATION_OF_NECROTIC_CELL_DEATH	36	0.363589	1.29746	0.137218	0.823691	1	2286
HP_ABNORMAL_CIRCULATING_ESTROGEN_LEVEL	40	0.449905	1.29729	0.109641	0.822932	1	2429
GOBP_RENAL_WATER_HOMEOSTASIS	22	0.487842	1.29725	0.144177	0.821691	1	3079
GOBP_PROTEIN_ACETYLATION	183	0.257705	1.2972	0.0945946	0.820538	1	4177
GOBP_STARTLE_RESPONSE	20	0.542284	1.29706	0.11157	0.81971	1	1609
GOBP_UNSATURATED_FATTY_ACID_METABOLIC_PROCESS	89	0.383877	1.29677	0.0742857	0.819668	1	3173
HP_HYPOPLASTIC_NIPPLES	29	0.420995	1.29669	0.163424	0.818574	1	2200
GOMF_TRANSLATION_INITIATION_FACTOR_ACTIVITY	40	0.339554	1.29652	0.216963	0.817885	1	5259
GOCC_EUCHROMATIN	42	0.369441	1.29646	0.139216	0.816704	1	1025
GOMF_ORGANIC_HYDROXY_COMPOUND_TRANSMEMBRANE_TRANSPORTER_ACTIVITY	35	0.475776	1.29579	0.0881764	0.81846	1	1515
GOBP_RESPONSE_TO_EXTRACELLULAR_STIMULUS	418	0.315424	1.29576	0.0242537	0.817161	1	1346
HP_DECREASED_SERUM_INSULIN_LIKE_GROWTH_FACTOR_1	18	0.498165	1.29544	0.173653	0.817268	1	775
GOBP_CELLULAR_SENESCENCE	84	0.325455	1.29523	0.114504	0.816819	1	2842
GOMF_OLFACTORY_RECEPTOR_ACTIVITY	40	0.563415	1.29521	0.131579	0.815484	1	2733
HP_OSTEOSARCOMA	28	0.388338	1.2952	0.180672	0.814103	1	3441
GOBP_NEGATIVE_REGULATION_OF_PEPTIDE_SECRETION	29	0.466792	1.29497	0.113949	0.813731	1	2317
GOBP_REGULATION_OF_BLOOD_PRESSURE	170	0.383062	1.29406	0.0520231	0.816642	1	2865
GOBP_ENERGY_HOMEOSTASIS	33	0.46368	1.29388	0.122371	0.816047	1	2001
GOBP_REGULATION_OF_KETONE_BIOSYNTHETIC_PROCESS	15	0.532213	1.29381	0.15087	0.814963	1	2607
GOBP_REGULATION_OF_MULTICELLULAR_ORGANISM_GROWTH	58	0.39801	1.29342	0.112381	0.815411	1	1461
HP_ABSENCE_OF_PUBERTAL_DEVELOPMENT	22	0.510509	1.29283	0.145068	0.816755	1	3422
GOBP_REGULATION_OF_CELL_CYCLE_G1_S_PHASE_TRANSITION	151	0.269773	1.29265	0.0798479	0.816176	1	2871
HP_OVERGROWTH	27	0.39951	1.29221	0.147002	0.816781	1	1983
HP_ABNORMAL_OSSIFICATION_INVOLVING_THE_FEMORAL_HEAD_AND_NECK	20	0.515028	1.29214	0.114786	0.815736	1	3373
GOBP_HORMONE_METABOLIC_PROCESS	194	0.409889	1.29149	0.058	0.817315	1	1990
GOBP_REGULATION_OF_PEPTIDYL_LYSINE_ACETYLATION	67	0.310526	1.29127	0.128544	0.816954	1	4156
GOBP_NEGATIVE_REGULATION_OF_CELL_CYCLE_G1_S_PHASE_TRANSITION	68	0.313118	1.29101	0.103647	0.816744	1	2810
HP_NYCTALOPIA	138	0.37564	1.29097	0.0744467	0.815539	1	2914
GOBP_METANEPHRIC_EPITHELIUM_DEVELOPMENT	22	0.543393	1.2909	0.148855	0.814466	1	419
HP_ABNORMAL_FEMALE_REPRODUCTIVE_SYSTEM_PHYSIOLOGY	262	0.321673	1.2908	0.0755814	0.813557	1	2763
HP_ABNORMAL_HAIR_LABORATORY_EXAMINATION	24	0.415751	1.29067	0.142578	0.81272	1	3422
HP_OBSESSIVE_COMPULSIVE_BEHAVIOR	99	0.305237	1.29048	0.059387	0.812271	1	1821
GOBP_NEGATIVE_REGULATION_OF_ORGAN_GROWTH	27	0.436563	1.29029	0.130081	0.811734	1	3666
GOBP_POSITIVE_REGULATION_OF_MACROPHAGE_DERIVED_FOAM_CELL_DIFFERENTIATION	17	0.543883	1.28982	0.155894	0.812628	1	2123
HP_INCREASED_LDL_CHOLESTEROL_CONCENTRATION	25	0.493836	1.28964	0.11985	0.812132	1	1035
GOBP_NEGATIVE_REGULATION_OF_CELLULAR_AMIDE_METABOLIC_PROCESS	138	0.215524	1.289	0.0844156	0.813651	1	3850
GOBP_TYROSINE_PHOSPHORYLATION_OF_STAT_PROTEIN	69	0.438898	1.28896	0.0875486	0.812474	1	2660
GOBP_REGULATION_OF_CELL_PROLIFERATION_INVOLVED_IN_KIDNEY_DEVELOPMENT	15	0.538832	1.28831	0.153257	0.814225	1	2745
HP_DECREASED_CIRCULATING_ANDROGEN_CONCENTRATION	51	0.428903	1.28778	0.0982659	0.815282	1	2918
GOBP_NEGATIVE_REGULATION_OF_GLIOGENESIS	35	0.465938	1.2876	0.134215	0.814761	1	3120
GOBP_MONOSACCHARIDE_METABOLIC_PROCESS	198	0.340634	1.28724	0.133595	0.815032	1	1940
HP_ABNORMALITY_OF_THE_PULMONARY_VEINS	35	0.430947	1.28709	0.0807087	0.814387	1	3418
GOBP_REGULATION_OF_WOUND_HEALING	116	0.390668	1.28698	0.0804829	0.813565	1	2790
GOBP_SEX_DIFFERENTIATION	232	0.355358	1.28613	0.0411765	0.815969	1	2676
GOBP_LACTATION	38	0.423516	1.28569	0.162218	0.81656	1	2547
GOBP_MAINTENANCE_OF_GASTROINTESTINAL_EPITHELIUM	17	0.59035	1.28563	0.147773	0.815489	1	1827
GOCC_PRERIBOSOME	53	0.50348	1.28552	0.25636	0.814657	1	3895
HP_MALE_SEXUAL_DYSFUNCTION	64	0.397905	1.28514	0.124528	0.815026	1	3171
GOBP_NEURON_PROJECTION_REGENERATION	51	0.370626	1.28507	0.0940499	0.814028	1	2098
GOBP_CATECHOLAMINE_SECRETION	45	0.477674	1.2846	0.112871	0.81487	1	3330
GOMF_NUCLEAR_RETINOIC_ACID_RECEPTOR_BINDING	24	0.422483	1.28459	0.173004	0.813621	1	502
HP_ABNORMAL_POSTERIOR_SEGMENT_IMAGING	27	0.46967	1.28455	0.12253	0.812477	1	1641
GOBP_FOAM_CELL_DIFFERENTIATION	35	0.472674	1.28426	0.119433	0.812499	1	2123
HP_GOITER	46	0.416432	1.28399	0.107692	0.812341	1	2252
GOBP_SMOOTH_MUSCLE_CELL_PROLIFERATION	133	0.376316	1.28358	0.0801527	0.81292	1	2367
GOBP_POSITIVE_REGULATION_OF_POST_TRANSCRIPTIONAL_GENE_SILENCING	19	0.480417	1.28272	0.191806	0.815695	1	208
HP_ABNORMAL_CIRCULATING_HORMONE_CONCENTRATION	363	0.343126	1.28242	0.042471	0.815692	1	2918
GOBP_MUSCLE_CELL_PROLIFERATION	184	0.380134	1.28233	0.101727	0.814767	1	2367
GOBP_REGULATION_OF_CARBOHYDRATE_BIOSYNTHETIC_PROCESS	79	0.34602	1.2823	0.0563107	0.813603	1	1594
GOMF_GENERAL_TRANSCRIPTION_INITIATION_FACTOR_BINDING	49	0.335399	1.28224	0.17562	0.812606	1	2484
GOBP_NEGATIVE_REGULATION_OF_ERBB_SIGNALING_PATHWAY	24	0.37784	1.28208	0.148362	0.812031	1	643
GOBP_RESPONSE_TO_POTASSIUM_ION	17	0.513755	1.28176	0.117284	0.812228	1	3056
GOBP_CELL_DEATH_IN_RESPONSE_TO_HYDROGEN_PEROXIDE	23	0.432433	1.28104	0.170172	0.81417	1	2775
GOBP_RESPONSE_TO_CADMIUM_ION	56	0.351306	1.27908	0.11985	0.821743	1	2337
GOBP_GLOMERULAR_EPITHELIUM_DEVELOPMENT	26	0.485098	1.27897	0.153119	0.820959	1	1094
GOBP_CARBOXYLIC_ACID_TRANSPORT	217	0.367829	1.2789	0.0490196	0.819948	1	1755
GOBP_REGULATION_OF_EXTRINSIC_APOPTOTIC_SIGNALING_PATHWAY	130	0.315493	1.27875	0.0992366	0.819357	1	2697
HP_HIP_SUBLUXATION	16	0.479228	1.27788	0.147059	0.822028	1	1233
GOBP_RESPONSE_TO_INSULIN	223	0.319642	1.27758	0.0874525	0.822126	1	1168
GOBP_POSITIVE_REGULATION_OF_CELLULAR_RESPONSE_TO_TRANSFORMING_GROWTH_FACTOR_BETA_STIMULUS	27	0.425891	1.27645	0.185039	0.825902	1	3219
GOCC_DESMOSOME	23	0.498849	1.27619	0.109615	0.825742	1	3929
GOBP_REGULATION_OF_CHONDROCYTE_DIFFERENTIATION	41	0.439341	1.27586	0.140316	0.825993	1	2597
GOBP_EXTRINSIC_APOPTOTIC_SIGNALING_PATHWAY_VIA_DEATH_DOMAIN_RECEPTORS	69	0.339451	1.27578	0.153846	0.825055	1	2806
GOBP_CELL_AGGREGATION	18	0.542874	1.27576	0.127953	0.823848	1	2508
GOBP_PROTEIN_LIPID_COMPLEX_SUBUNIT_ORGANIZATION	42	0.468964	1.27566	0.114603	0.823011	1	2284
HP_HYPERCHOLESTEROLEMIA	51	0.402218	1.27439	0.0994372	0.82743	1	1035
GOCC_MAIN_AXON	54	0.454365	1.27407	0.125954	0.827597	1	2302
GOBP_POSITIVE_REGULATION_OF_PROTEIN_LOCALIZATION_TO_NUCLEUS	75	0.327873	1.27397	0.147002	0.826736	1	918
HP_HYPOPITUITARISM	123	0.346708	1.27391	0.0714286	0.825709	1	2745
GOBP_DEVELOPMENTAL_INDUCTION	28	0.514296	1.27384	0.162879	0.82475	1	2328
GOMF_ORGANIC_CATION_TRANSMEMBRANE_TRANSPORTER_ACTIVITY	21	0.606007	1.27384	0.151767	0.823475	1	2019
GOCC_TRANSLATION_PREINITIATION_COMPLEX	16	0.435197	1.27349	0.22619	0.823807	1	5225
GOBP_CHAPERONE_MEDIATED_PROTEIN_FOLDING	53	0.301858	1.27314	0.201613	0.824152	1	4239
GOBP_CELLULAR_RESPONSE_TO_LEPTIN_STIMULUS	16	0.504825	1.27266	0.154762	0.824993	1	224
GOBP_POSITIVE_REGULATION_OF_P38MAPK_CASCADE	24	0.47652	1.27257	0.147239	0.824114	1	1464
HP_ABNORMAL_IRIS_PIGMENTATION	99	0.328949	1.27242	0.0737864	0.823468	1	2611
HP_MALE_PSEUDOHERMAPHRODITISM	34	0.444549	1.27202	0.117647	0.823974	1	1521
GOBP_REGULATION_OF_RAC_PROTEIN_SIGNAL_TRANSDUCTION	19	0.462728	1.27198	0.176471	0.822907	1	506
GOBP_ARTERY_MORPHOGENESIS	64	0.43879	1.27196	0.151277	0.821733	1	2340
HP_MATERNAL_DIABETES	30	0.495922	1.27182	0.111332	0.821117	1	3708
GOCC_PRESYNAPSE	410	0.339269	1.27174	0.0196464	0.820215	1	2647
GOBP_RESPONSE_TO_IMMOBILIZATION_STRESS	17	0.514065	1.27167	0.126	0.819308	1	2934
HP_NEOPLASM_OF_THE_PARATHYROID_GLAND	17	0.472959	1.27162	0.129524	0.818279	1	1205
GOMF_NUCLEAR_RECEPTOR_BINDING	126	0.29286	1.27143	0.136719	0.817889	1	1632
GOBP_NEGATIVE_REGULATION_OF_VASCULATURE_DEVELOPMENT	83	0.385289	1.27113	0.121622	0.817943	1	2328
GOMF_POLY_PURINE_TRACT_BINDING	23	0.373615	1.27113	0.223124	0.816705	1	3406
GOBP_CELLULAR_RESPONSE_TO_ALCOHOL	83	0.356788	1.27109	0.0611111	0.81567	1	2046
HP_AGENESIS_OF_LATERAL_INCISOR	18	0.488839	1.27049	0.188679	0.817172	1	5524
GOBP_RESPONSE_TO_PROGESTERONE	36	0.419236	1.27006	0.129741	0.817798	1	1399
GOBP_GLOMERULAR_EPITHELIAL_CELL_DIFFERENTIATION	23	0.488084	1.26968	0.163534	0.81824	1	435
HP_APLASIA_HYPOPLASIA_OF_THE_BREASTS	56	0.424675	1.26937	0.0992063	0.818378	1	1954
GOBP_ADIPOSE_TISSUE_DEVELOPMENT	42	0.373846	1.26907	0.121569	0.818495	1	560
GOBP_NEGATIVE_REGULATION_OF_COAGULATION	48	0.418055	1.2685	0.12249	0.819902	1	3523
GOBP_BILE_ACID_METABOLIC_PROCESS	36	0.443183	1.26828	0.119231	0.81964	1	1042
HP_ABNORMAL_CIRCULATING_FOLLICLE_STIMULATING_HORMONE_CONCENTRATION	43	0.426067	1.26812	0.146484	0.819166	1	2745
GOBP_REGULATION_OF_CARBOHYDRATE_METABOLIC_PROCESS	150	0.324919	1.26806	0.0649606	0.818227	1	1967
GOCC_INHIBITORY_SYNAPSE	15	0.583808	1.26796	0.152642	0.817445	1	1483
GOBP_GLANDULAR_EPITHELIAL_CELL_DIFFERENTIATION	62	0.427988	1.26766	0.111328	0.817546	1	4182
GOBP_CELL_PROLIFERATION_INVOLVED_IN_KIDNEY_DEVELOPMENT	21	0.490899	1.26745	0.128906	0.817195	1	2745
GOBP_REGULATION_OF_NEURONAL_SYNAPTIC_PLASTICITY	44	0.417328	1.26739	0.123106	0.816242	1	3437
GOBP_CYCLIC_NUCLEOTIDE_MEDIATED_SIGNALING	74	0.412874	1.2672	0.0807087	0.815914	1	978
GOBP_MOLTING_CYCLE	86	0.405686	1.2672	0.104167	0.814738	1	3300
HP_CONE_CONE_ROD_DYSTROPHY	25	0.503677	1.26653	0.158537	0.816438	1	3329
GOBP_ALTERNATIVE_MRNA_SPLICING_VIA_SPLICEOSOME	57	0.3245	1.26614	0.163743	0.816884	1	4874
HP_PITUITARY_HYPOTHYROIDISM	28	0.470982	1.26613	0.144033	0.815729	1	2745
GOBP_CELLULAR_RESPONSE_TO_STEROID_HORMONE_STIMULUS	170	0.324128	1.26601	0.116505	0.815057	1	2173
GOBP_LIPID_LOCALIZATION	336	0.319672	1.26598	0.0481696	0.813992	1	1669
GOBP_POSITIVE_REGULATION_OF_BLOOD_PRESSURE	34	0.463562	1.26582	0.115672	0.81359	1	3305
HP_TUBULOINTERSTITIAL_NEPHRITIS	21	0.396712	1.26545	0.146825	0.814105	1	3407
GOBP_TRANSEPITHELIAL_TRANSPORT	29	0.474895	1.26545	0.149312	0.812934	1	2046
GOMF_SODIUM_ION_TRANSMEMBRANE_TRANSPORTER_ACTIVITY	122	0.43854	1.26543	0.0909091	0.811821	1	2500
GOBP_MRNA_PROCESSING	348	0.246335	1.2653	0.178357	0.811177	1	4532
HP_HYPOGONADOTROPIC_HYPOGONADISM	116	0.357875	1.26517	0.0923379	0.810565	1	2918
GOBP_TRANSCRIPTION_BY_RNA_POLYMERASE_I	45	0.325467	1.26489	0.207436	0.81059	1	4409
GOBP_CELLULAR_RESPONSE_TO_TOXIC_SUBSTANCE	87	0.366825	1.26466	0.12616	0.810492	1	1105
HP_IMPAIRED_TEMPERATURE_SENSATION	25	0.490342	1.26445	0.184314	0.810266	1	1723
HP_ROD_CONE_DYSTROPHY	142	0.338217	1.26422	0.0889328	0.810061	1	3418
GOBP_EPITHELIAL_TO_MESENCHYMAL_TRANSITION	126	0.343447	1.26418	0.140351	0.809058	1	2328
GOBP_REGULATION_OF_PROTEIN_LOCALIZATION_TO_NUCLEUS	114	0.32292	1.26397	0.111111	0.808768	1	1490
HP_TONGUE_FASCICULATIONS	19	0.442927	1.26377	0.191781	0.808431	1	180
GOBP_MYELOID_CELL_APOPTOTIC_PROCESS	34	0.384741	1.26371	0.133201	0.807543	1	2318
GOMF_AMINO_ACID_SODIUM_SYMPORTER_ACTIVITY	19	0.565202	1.26358	0.158	0.806936	1	1456
HP_PERSONALITY_CHANGES	37	0.351176	1.26349	0.12987	0.806167	1	595
GOBP_ETHANOL_METABOLIC_PROCESS	15	0.619895	1.26338	0.211813	0.805476	1	1034
GOBP_CELLULAR_CARBOHYDRATE_BIOSYNTHETIC_PROCESS	61	0.382353	1.26324	0.11753	0.804915	1	1809
HP_PROGRESSIVE_NIGHT_BLINDNESS	67	0.399374	1.26243	0.0910891	0.807282	1	2886
GOBP_ANGIOGENESIS_INVOLVED_IN_WOUND_HEALING	25	0.421449	1.2622	0.175803	0.80714	1	2265
GOCC_CORNIFIED_ENVELOPE	42	0.516561	1.26219	0.168651	0.806056	1	3929
GOBP_MAMMARY_GLAND_ALVEOLUS_DEVELOPMENT	19	0.499598	1.26185	0.157895	0.806366	1	1025
GOBP_CELL_FATE_COMMITMENT_INVOLVED_IN_FORMATION_OF_PRIMARY_GERM_LAYER	26	0.484969	1.26152	0.174484	0.806655	1	3272
GOBP_NEGATIVE_REGULATION_OF_PROTEIN_LOCALIZATION_TO_NUCLEUS	27	0.450704	1.26139	0.133843	0.806112	1	1632
GOBP_XENOBIOTIC_CATABOLIC_PROCESS	24	0.513956	1.26128	0.230608	0.805488	1	3099
GOMF_E_BOX_BINDING	39	0.445644	1.26122	0.130682	0.804574	1	1740
HP_ABNORMAL_CIRCULATING_ASPARTATE_FAMILY_AMINO_ACID_CONCENTRATION	18	0.472931	1.26114	0.222892	0.803824	1	1149
GOCC_INTEGRAL_COMPONENT_OF_SYNAPTIC_VESICLE_MEMBRANE	23	0.472558	1.26109	0.154297	0.80286	1	2158
GOMF_AROMATASE_ACTIVITY	22	0.525097	1.261	0.127745	0.802125	1	3714
HP_NEOPLASM_OF_THE_TRACHEOBRONCHIAL_SYSTEM	19	0.478739	1.26072	0.2	0.802144	1	2883
GOBP_RESPONSE_TO_ESTRADIOL	110	0.359688	1.26037	0.0948617	0.802451	1	2755
GOBP_FEAR_RESPONSE	41	0.461067	1.26002	0.108055	0.802892	1	3437
GOBP_NEGATIVE_REGULATION_OF_SMOOTH_MUSCLE_CELL_MIGRATION	24	0.426711	1.25997	0.157088	0.801943	1	1503
GOBP_NEGATIVE_REGULATION_OF_MONONUCLEAR_CELL_MIGRATION	17	0.464922	1.25936	0.13035	0.803424	1	887
GOBP_MULTICELLULAR_ORGANISMAL_HOMEOSTASIS	432	0.316648	1.25902	0.0174419	0.803796	1	2074
HP_GASTROSTOMY_TUBE_FEEDING_IN_INFANCY	108	0.303655	1.259	0.119318	0.802779	1	3175
HP_GAIT_IMBALANCE	55	0.333046	1.25874	0.168337	0.802757	1	1793
GOBP_RESPONSE_TO_GROWTH_HORMONE	34	0.429078	1.25852	0.183071	0.802517	1	851
GOBP_POSITIVE_REGULATION_OF_LIPID_METABOLIC_PROCESS	124	0.351271	1.25852	0.0588235	0.801425	1	1642
GOBP_NEGATIVE_REGULATION_OF_SYNAPTIC_TRANSMISSION	57	0.396572	1.25837	0.0873786	0.800965	1	2313
GOBP_POSITIVE_REGULATION_OF_HISTONE_MODIFICATION	83	0.293183	1.25834	0.161049	0.799974	1	5041
GOBP_PEPTIDE_CROSS_LINKING	31	0.446979	1.25831	0.179048	0.798998	1	1347
GOBP_SYNAPTIC_VESICLE_LOCALIZATION	37	0.39227	1.25787	0.118421	0.799822	1	2467
GOBP_BLOOD_VESSEL_ENDOTHELIAL_CELL_MIGRATION	107	0.361045	1.25768	0.153119	0.79952	1	2790
GOMF_NEUROPEPTIDE_HORMONE_ACTIVITY	28	0.498671	1.25765	0.130518	0.798551	1	2376
GOBP_POSITIVE_REGULATION_OF_FIBROBLAST_MIGRATION	16	0.450669	1.25756	0.218324	0.797805	1	1682
HP_ABNORMAL_EPIPHYSEAL_OSSIFICATION	64	0.368194	1.25695	0.117878	0.799292	1	3721
GOBP_MRNA_TRANSCRIPTION	43	0.329801	1.25644	0.187123	0.800321	1	1246
HP_ABNORMALITY_OF_THE_LARYNX	156	0.325006	1.25594	0.140351	0.801368	1	2153
GOMF_SYMPORTER_ACTIVITY	102	0.405181	1.2559	0.112224	0.800458	1	1991
GOBP_POSITIVE_REGULATION_OF_PEPTIDYL_LYSINE_ACETYLATION	38	0.365281	1.25538	0.182178	0.801586	1	4805
GOBP_CELLULAR_RESPONSE_TO_TOPOLOGICALLY_INCORRECT_PROTEIN	91	0.279299	1.25513	0.150905	0.801526	1	4126
GOBP_REGULATION_OF_EPITHELIAL_TO_MESENCHYMAL_TRANSITION	75	0.355256	1.25494	0.133197	0.801219	1	2328
HP_CENTRAL_APNEA	27	0.470594	1.25491	0.190661	0.800265	1	3171
GOMF_PROTEASE_BINDING	113	0.291741	1.25484	0.0745698	0.799501	1	2000
GOBP_NEGATIVE_REGULATION_OF_KERATINOCYTE_PROLIFERATION	17	0.497312	1.25431	0.215686	0.800677	1	108
GOBP_SODIUM_ION_TRANSMEMBRANE_TRANSPORT	137	0.39914	1.25409	0.0907258	0.800557	1	2500
HP_OVERRIDING_AORTA	23	0.420187	1.25396	0.157588	0.800024	1	1821
GOCC_INTRINSIC_COMPONENT_OF_SYNAPTIC_MEMBRANE	136	0.430645	1.2538	0.0881226	0.799643	1	2217
GOMF_GLUTAMATE_RECEPTOR_ACTIVITY	23	0.530102	1.25358	0.11753	0.799501	1	2347
GOBP_LIPID_DROPLET_ORGANIZATION	19	0.44857	1.25348	0.193738	0.798844	1	961
GOCC_GAP_JUNCTION	20	0.530047	1.25347	0.197959	0.797835	1	2893
GOBP_ORGAN_INDUCTION	19	0.568126	1.2532	0.185259	0.797919	1	2328
GOMF_IONOTROPIC_GLUTAMATE_RECEPTOR_ACTIVITY	16	0.541212	1.25248	0.115768	0.799981	1	1611
GOBP_MESONEPHROS_DEVELOPMENT	89	0.41805	1.25234	0.140873	0.799516	1	2432
HP_DYSPLASTIC_CORPUS_CALLOSUM	23	0.385602	1.25225	0.21172	0.798824	1	3620
GOBP_NEURON_APOPTOTIC_PROCESS	217	0.312841	1.25218	0.0931559	0.798065	1	2331
GOBP_REGULATION_OF_CARTILAGE_DEVELOPMENT	56	0.399223	1.2521	0.129594	0.797319	1	2736
GOBP_SODIUM_ION_HOMEOSTASIS	51	0.461367	1.25172	0.124756	0.79785	1	3327
GOMF_MONOCARBOXYLIC_ACID_TRANSMEMBRANE_TRANSPORTER_ACTIVITY	38	0.450111	1.25169	0.137931	0.79691	1	1190
GOBP_HISTONE_DEACETYLATION	74	0.282943	1.25144	0.175	0.796919	1	1930
HP_ABNORMALITY_OF_IRON_HOMEOSTASIS	17	0.485132	1.25137	0.149312	0.796186	1	2183
HP_ABNORMAL_CIRCULATING_GONADOTROPIN_CONCENTRATION	65	0.395667	1.25128	0.146154	0.795527	1	2910
GOBP_CARBOHYDRATE_TRANSMEMBRANE_TRANSPORT	93	0.356492	1.25114	0.105469	0.795067	1	2580
GOBP_REGULATION_OF_SIGNALING_RECEPTOR_ACTIVITY	124	0.356697	1.25064	0.0784314	0.796033	1	2306
GOBP_RESPONSE_TO_ARSENIC_CONTAINING_SUBSTANCE	26	0.363506	1.25006	0.191147	0.797441	1	2871
GOBP_REGULATION_OF_VASOCONSTRICTION	59	0.449359	1.25	0.110656	0.796647	1	2775
HP_IMPAIRED_SOCIAL_INTERACTIONS	100	0.304515	1.24991	0.103792	0.795964	1	3833
HP_PERIPHERAL_VISUAL_FIELD_LOSS	22	0.506076	1.24974	0.145669	0.795607	1	1012
HP_PERISYLVIAN_POLYMICROGYRIA	21	0.516344	1.24962	0.214141	0.795055	1	2843
GOBP_ASSOCIATIVE_LEARNING	71	0.392042	1.24946	0.107212	0.794691	1	2874
GOBP_REGULATION_OF_CELLULAR_RESPIRATION	38	0.350284	1.2492	0.177734	0.794716	1	2732
GOBP_TRIGLYCERIDE_BIOSYNTHETIC_PROCESS	23	0.455671	1.24917	0.231801	0.793829	1	967
GOBP_REGULATION_OF_GROWTH	497	0.299817	1.24841	0.0606654	0.795922	1	2813
HP_APLASIA_HYPOPLASIA_OF_THE_UTERUS	53	0.400362	1.24749	0.154	0.798703	1	3214
GOBP_RESPONSE_TO_COPPER_ION	35	0.374088	1.24659	0.20751	0.801532	1	2337
GOCC_NEURON_PROJECTION_CYTOPLASM	71	0.316639	1.24645	0.143411	0.801058	1	4197
GOBP_POSITIVE_REGULATION_OF_CIRCADIAN_RHYTHM	15	0.526829	1.24643	0.164751	0.800104	1	1376
GOBP_C21_STEROID_HORMONE_METABOLIC_PROCESS	34	0.459801	1.24628	0.126984	0.799747	1	1174
GOBP_RESPONSE_TO_DEXAMETHASONE	34	0.412852	1.24573	0.188867	0.801007	1	2571
GOBP_RESPONSE_TO_PLATELET_DERIVED_GROWTH_FACTOR	20	0.416773	1.24538	0.209709	0.801392	1	1862
HP_SECUNDUM_ATRIAL_SEPTAL_DEFECT	15	0.548961	1.24536	0.208835	0.80044	1	2798
GOBP_REGULATION_OF_KIDNEY_DEVELOPMENT	29	0.462722	1.24516	0.146199	0.80025	1	2123
GOBP_LIPOPROTEIN_METABOLIC_PROCESS	99	0.308149	1.24495	0.12334	0.800093	1	1216
GOBP_POSITIVE_REGULATION_OF_G_PROTEIN_COUPLED_RECEPTOR_SIGNALING_PATHWAY	22	0.482282	1.24476	0.143451	0.799804	1	2813
GOBP_IN_UTERO_EMBRYONIC_DEVELOPMENT	314	0.291816	1.24448	0.111546	0.799937	1	1909
GOBP_ENDOCRINE_PROCESS	85	0.39474	1.24446	0.0969072	0.799018	1	2167
GOCC_MICROVILLUS	73	0.350543	1.24429	0.127619	0.7987	1	3776
GOBP_PHASIC_SMOOTH_MUSCLE_CONTRACTION	20	0.525602	1.24429	0.138889	0.797722	1	2611
GOMF_VITAMIN_TRANSMEMBRANE_TRANSPORTER_ACTIVITY	25	0.485959	1.24417	0.170874	0.797211	1	1190
HP_ABNORMAL_LATERAL_VENTRICLE_MORPHOLOGY	91	0.31864	1.24391	0.157996	0.797293	1	3608
GOBP_CARBOHYDRATE_BIOSYNTHETIC_PROCESS	169	0.309721	1.24367	0.0970874	0.797274	1	1809
HP_OLIGOSPERMIA	21	0.537211	1.24361	0.173228	0.796484	1	2429
GOMF_HORMONE_ACTIVITY	91	0.460706	1.24348	0.119141	0.79608	1	2865
GOBP_GONADOTROPIN_SECRETION	16	0.541827	1.24312	0.156556	0.796554	1	1982
GOBP_POSITIVE_REGULATION_OF_NUCLEOCYTOPLASMIC_TRANSPORT	58	0.30965	1.24289	0.189591	0.796523	1	1490
HP_SPASTIC_DIPLEGIA	33	0.340025	1.24289	0.193227	0.795518	1	3984
GOBP_POSITIVE_REGULATION_OF_EPITHELIAL_CELL_PROLIFERATION	170	0.351299	1.24259	0.077381	0.795718	1	1544
HP_ORAL_PHARYNGEAL_DYSPHAGIA	61	0.397952	1.24235	0.169884	0.795719	1	2983
HP_ABNORMALITY_OF_THE_PARATHYROID_MORPHOLOGY	22	0.463866	1.24231	0.162109	0.794901	1	1821
GOBP_PURINE_CONTAINING_COMPOUND_BIOSYNTHETIC_PROCESS	173	0.270914	1.24221	0.109731	0.79434	1	1321
HP_CHEILITIS	19	0.483495	1.24168	0.211881	0.795563	1	2941
GOBP_ENDOSOME_TO_LYSOSOME_TRANSPORT	54	0.317541	1.24153	0.192308	0.79518	1	2140
HP_HYPERGLYCEMIA	37	0.460072	1.2415	0.128968	0.794246	1	2576
GOBP_NEGATIVE_REGULATION_OF_WNT_SIGNALING_PATHWAY	119	0.356298	1.24128	0.174664	0.794159	1	3481
HP_HYPOPIGMENTATION_OF_THE_FUNDUS	21	0.477464	1.24123	0.182524	0.793401	1	1012
GOMF_LIPASE_INHIBITOR_ACTIVITY	17	0.534227	1.24114	0.174168	0.792809	1	812
GOBP_POSITIVE_REGULATION_OF_STEROID_BIOSYNTHETIC_PROCESS	18	0.501764	1.24092	0.151923	0.792712	1	1544
HP_HYPERCALCEMIA	59	0.349714	1.24073	0.154762	0.792473	1	1793
GOBP_SYNAPTIC_TRANSMISSION_GLUTAMATERGIC	80	0.400495	1.24069	0.10495	0.791634	1	1442
GOBP_VITAMIN_TRANSMEMBRANE_TRANSPORT	15	0.505476	1.23965	0.186275	0.794847	1	2223
HP_SPINAL_CORD_COMPRESSION	25	0.417657	1.23962	0.211132	0.793984	1	3464
GOBP_NEUROTRANSMITTER_TRANSPORT	176	0.372032	1.23961	0.0820895	0.793048	1	2547
GOCC_PROTEIN_KINASE_COMPLEX	116	0.284107	1.23946	0.114504	0.792701	1	2681
GOBP_PARASYMPATHETIC_NERVOUS_SYSTEM_DEVELOPMENT	17	0.52368	1.23937	0.189084	0.792134	1	2665
GOMF_CYCLIC_NUCLEOTIDE_PHOSPHODIESTERASE_ACTIVITY	24	0.479731	1.23917	0.146947	0.791915	1	2587
GOCC_U2_TYPE_SPLICEOSOMAL_COMPLEX	69	0.303156	1.23901	0.269231	0.791587	1	5208
GOBP_POSITIVE_REGULATION_OF_LYASE_ACTIVITY	42	0.460154	1.23868	0.162698	0.791904	1	2603
GOBP_RESPONSE_TO_ENDOPLASMIC_RETICULUM_STRESS	194	0.242565	1.23786	0.110891	0.794161	1	2806
GOBP_REGULATION_OF_STEM_CELL_PROLIFERATION	74	0.387973	1.23778	0.15458	0.793515	1	2328
GOBP_EXPLORATION_BEHAVIOR	23	0.505359	1.2376	0.168906	0.79326	1	1244
HP_COLOR_VISION_DEFECT	84	0.408942	1.23752	0.118577	0.792619	1	3329
GOBP_CYCLIC_NUCLEOTIDE_METABOLIC_PROCESS	34	0.471154	1.23692	0.160542	0.794224	1	2103
GOBP_NEGATIVE_REGULATION_OF_RNA_CATABOLIC_PROCESS	55	0.311354	1.23689	0.160494	0.793392	1	3563
GOBP_ENDOCARDIAL_CUSHION_DEVELOPMENT	44	0.411667	1.23679	0.142857	0.79281	1	2340
GOBP_EPIDERMAL_CELL_DIFFERENTIATION	155	0.365173	1.23676	0.112871	0.791965	1	2450
GOBP_REGULATION_OF_ORGANIC_ACID_TRANSPORT	65	0.376008	1.23668	0.0867052	0.791315	1	2123
HP_ABNORMAL_FOVEAL_MORPHOLOGY	36	0.450161	1.23645	0.151697	0.791357	1	1641
GOBP_NEGATIVE_REGULATION_OF_MAPK_CASCADE	132	0.292391	1.23644	0.113772	0.790452	1	1168
GOBP_EATING_BEHAVIOR	30	0.514207	1.23634	0.188119	0.789908	1	3038
GOBP_GLIAL_CELL_PROLIFERATION	45	0.396146	1.23561	0.136961	0.791992	1	1244
GOBP_PROSTANOID_METABOLIC_PROCESS	37	0.379074	1.23552	0.152642	0.791405	1	1888
GOBP_HEART_VALVE_MORPHOGENESIS	47	0.401913	1.2351	0.187984	0.792134	1	1989
GOBP_REGULATION_OF_NUCLEOTIDE_METABOLIC_PROCESS	77	0.347047	1.23508	0.146939	0.79126	1	1441
GOBP_REGULATION_OF_CELLULAR_MACROMOLECULE_BIOSYNTHETIC_PROCESS	350	0.209252	1.23505	0.0993915	0.790401	1	3573
GOBP_POSITIVE_REGULATION_OF_ANIMAL_ORGAN_MORPHOGENESIS	26	0.514542	1.2349	0.203455	0.790052	1	2328
GOBP_REPRODUCTIVE_SYSTEM_DEVELOPMENT	256	0.326919	1.23483	0.0773694	0.789338	1	2676
GOBP_NEURON_MATURATION	37	0.433551	1.23467	0.162524	0.789082	1	226
GOBP_INTRACELLULAR_PROTEIN_TRANSMEMBRANE_TRANSPORT	38	0.338617	1.23465	0.224528	0.788188	1	3436
HP_FRONTAL_CORTICAL_ATROPHY	54	0.312252	1.23385	0.180233	0.79054	1	4212
GOBP_CELLULAR_RESPONSE_TO_PEPTIDE	319	0.29395	1.23376	0.0830258	0.789983	1	1339
GOMF_CHROMATIN_DNA_BINDING	89	0.32784	1.23335	0.173664	0.790741	1	3018
GOBP_REGULATION_OF_FATTY_ACID_BIOSYNTHETIC_PROCESS	39	0.385492	1.23291	0.15547	0.79154	1	2917
GOBP_PROTEIN_DEMETHYLATION	26	0.373203	1.23245	0.22037	0.79252	1	1164
GOBP_MICROTUBULE_ANCHORING	19	0.425953	1.23239	0.221601	0.791835	1	1745
GOBP_ERYTHROCYTE_DEVELOPMENT	29	0.402949	1.23213	0.190669	0.791939	1	2713
GOBP_POSITIVE_REGULATION_OF_TRANSCRIPTION_ELONGATION_BY_RNA_POLYMERASE_II	39	0.33396	1.23163	0.187621	0.793034	1	2669
GOBP_RESPONSE_TO_AMINO_ACID_STARVATION	39	0.34179	1.23161	0.198853	0.792161	1	525
HP_LARGE_HANDS	28	0.381077	1.23143	0.222649	0.791978	1	445
HP_ABNORMALITY_OF_THE_POSTERIOR_PITUITARY	40	0.394948	1.23104	0.164729	0.792518	1	2843
GOBP_RESPONSE_TO_IRON_ION	29	0.395386	1.231	0.177165	0.791766	1	983
GOBP_ORGANIC_ANION_TRANSPORT	272	0.339984	1.23056	0.0609037	0.792593	1	2123
GOBP_CELLULAR_MODIFIED_AMINO_ACID_CATABOLIC_PROCESS	17	0.500306	1.23048	0.208577	0.792009	1	540
GOBP_PROTEIN_REFOLDING	22	0.4191	1.2304	0.262	0.791425	1	4231
GOBP_REGULATION_OF_GLIOGENESIS	88	0.38459	1.23038	0.136095	0.790599	1	1428
GOBP_LIPID_EXPORT_FROM_CELL	42	0.420867	1.23028	0.156	0.790039	1	1804
GOBP_NEGATIVE_REGULATION_OF_NEURON_DEATH	173	0.340753	1.22988	0.0962264	0.790805	1	2328
GOBP_MONOCARBOXYLIC_ACID_METABOLIC_PROCESS	463	0.304479	1.22969	0.104563	0.790637	1	1727
GOBP_EMBRYONIC_CAMERA_TYPE_EYE_DEVELOPMENT	32	0.431946	1.22969	0.16537	0.78972	1	3276
GOBP_NEGATIVE_REGULATION_OF_EPITHELIAL_CELL_PROLIFERATION	118	0.33099	1.22953	0.11811	0.789446	1	2621
GOBP_LEARNING	125	0.378423	1.22919	0.0949721	0.78989	1	2317
HP_HYPOPLASIA_OF_THE_ZYGOMATIC_BONE	32	0.371187	1.22848	0.189453	0.791787	1	1821
GOBP_SMOOTH_MUSCLE_CONTRACTION	93	0.411674	1.22765	0.147177	0.794226	1	3330
GOBP_NEGATIVE_REGULATION_OF_PEPTIDYL_SERINE_PHOSPHORYLATION	25	0.378439	1.22759	0.208897	0.793578	1	1609
GOBP_DEVELOPMENT_OF_PRIMARY_SEXUAL_CHARACTERISTICS	196	0.330722	1.22749	0.0763209	0.793049	1	2676
GOBP_CLEAVAGE_INVOLVED_IN_RRNA_PROCESSING	21	0.501716	1.22748	0.278656	0.792155	1	1459
GOBP_MATURATION_OF_LSU_RRNA	21	0.479927	1.22716	0.288719	0.792514	1	5059
GOCC_SIN3_TYPE_COMPLEX	16	0.357726	1.22709	0.225681	0.791861	1	1475
GOBP_BLASTOCYST_DEVELOPMENT	79	0.310754	1.22699	0.129293	0.791379	1	2125
GOBP_POSITIVE_REGULATION_OF_G1_S_TRANSITION_OF_MITOTIC_CELL_CYCLE	32	0.351306	1.22648	0.202454	0.792562	1	534
GOMF_CORE_PROMOTER_SEQUENCE_SPECIFIC_DNA_BINDING	37	0.334276	1.2263	0.201566	0.792364	1	1405
GOBP_CELLULAR_RESPONSE_TO_CALCIUM_ION	65	0.368293	1.22625	0.144269	0.791669	1	1587
GOBP_CARBOHYDRATE_HOMEOSTASIS	192	0.325181	1.22619	0.0865385	0.790986	1	2779
GOCC_RNA_POLYMERASE_II_TRANSCRIPTION_REGULATOR_COMPLEX	210	0.260236	1.22603	0.125241	0.790706	1	740
GOMF_NUCLEAR_STEROID_RECEPTOR_ACTIVITY	21	0.509889	1.22593	0.213873	0.790205	1	4317
GOBP_REGULATION_OF_EPITHELIAL_CELL_MIGRATION	199	0.302825	1.22592	0.136538	0.789354	1	2789
GOBP_NEGATIVE_REGULATION_OF_TRANSMEMBRANE_TRANSPORT	95	0.352752	1.22564	0.176471	0.789574	1	2000
HP_SUPRAVALVULAR_AORTIC_STENOSIS	22	0.408663	1.2256	0.16763	0.788811	1	1248
GOBP_NEGATIVE_REGULATION_OF_ERK1_AND_ERK2_CASCADE	52	0.353311	1.22559	0.160542	0.787981	1	3372
HP_PRENATAL_MATERNAL_ABNORMALITY	98	0.384639	1.22558	0.138614	0.787088	1	2854
GOBP_GENE_SILENCING_BY_RNA	84	0.283965	1.22557	0.205505	0.786266	1	3479
GOBP_POSITIVE_REGULATION_OF_GLIOGENESIS	58	0.394325	1.22524	0.162109	0.786645	1	1428
GOBP_MICROVILLUS_ORGANIZATION	28	0.38424	1.22516	0.198473	0.786065	1	895
GOBP_MATURATION_OF_SSU_RRNA_FROM_TRICISTRONIC_RRNA_TRANSCRIPT_SSU_RRNA_5_8S_RRNA_LSU_RRNA	30	0.483323	1.22513	0.235182	0.785299	1	3554
GOBP_RETROGRADE_AXONAL_TRANSPORT	17	0.489211	1.22497	0.24	0.785026	1	1909
GOBP_ENDOCRINE_SYSTEM_DEVELOPMENT	123	0.394534	1.22487	0.11597	0.784534	1	4068
GOBP_POSITIVE_REGULATION_OF_LIPID_BIOSYNTHETIC_PROCESS	66	0.363742	1.22461	0.132827	0.78463	1	1642
GOBP_LYMPH_VESSEL_MORPHOGENESIS	19	0.501669	1.22456	0.196629	0.783952	1	2181
HP_ATELECTASIS	38	0.405346	1.22437	0.133721	0.783814	1	1540
HP_OPTIC_DISC_PALLOR	106	0.310418	1.22384	0.145492	0.784999	1	1085
GOMF_AMINO_ACID_CATION_SYMPORTER_ACTIVITY	21	0.529211	1.22366	0.184211	0.78482	1	1456
GOBP_POSITIVE_REGULATION_OF_NITRIC_OXIDE_METABOLIC_PROCESS	35	0.398204	1.22353	0.17757	0.784409	1	3402
GOMF_PROTEIN_FOLDING_CHAPERONE	46	0.331339	1.22341	0.206544	0.784006	1	4318
GOBP_EMBRYONIC_PLACENTA_DEVELOPMENT	76	0.353285	1.22339	0.110891	0.783213	1	619
GOMF_CHROMATIN_BINDING	460	0.248117	1.22303	0.0874525	0.783805	1	3899
GOMF_VITAMIN_B6_BINDING	39	0.411213	1.22281	0.178641	0.783739	1	2542
GOMF_FATTY_ACID_LIGASE_ACTIVITY	15	0.542664	1.22238	0.228457	0.784584	1	3014
GOBP_CELLULAR_RESPONSE_TO_HYDROGEN_PEROXIDE	78	0.316264	1.22231	0.156489	0.783987	1	2630
GOBP_REGULATION_OF_TRANSCRIPTION_BY_RNA_POLYMERASE_III	24	0.440979	1.22225	0.237736	0.783336	1	1024
GOBP_POSITIVE_REGULATION_OF_CHONDROCYTE_DIFFERENTIATION	16	0.516301	1.22208	0.236791	0.783093	1	2429
GOBP_LONG_CHAIN_FATTY_ACID_METABOLIC_PROCESS	84	0.362912	1.22185	0.125475	0.783078	1	3099
GOBP_NEGATIVE_REGULATION_OF_CANONICAL_WNT_SIGNALING_PATHWAY	96	0.355137	1.22144	0.188	0.783886	1	3708
HP_ELEVATED_CIRCULATING_FOLLICLE_STIMULATING_HORMONE_LEVEL	26	0.477739	1.22122	0.169591	0.783916	1	1982
GOBP_REGULATION_OF_SMOOTH_MUSCLE_CONTRACTION	51	0.425492	1.22105	0.147929	0.783742	1	3330
GOBP_NEGATIVE_REGULATION_OF_SMOOTH_MUSCLE_CELL_PROLIFERATION	48	0.437571	1.22058	0.176471	0.784701	1	2156
HP_PERSISTENCE_OF_HEMOGLOBIN_F	22	0.453055	1.22055	0.251497	0.78391	1	3083
GOBP_REGULATION_OF_GLIAL_CELL_DIFFERENTIATION	59	0.404191	1.22053	0.147573	0.783144	1	1428
GOBP_REGULATION_OF_MACROPHAGE_DIFFERENTIATION	19	0.417887	1.2205	0.192843	0.782381	1	2133
GOCC_PRESYNAPTIC_MEMBRANE	125	0.387368	1.22027	0.135397	0.782412	1	2647
HP_OVERLAPPING_TOE	48	0.335999	1.22021	0.21172	0.781801	1	1233
GOBP_INSULIN_RECEPTOR_SIGNALING_PATHWAY	103	0.333381	1.21983	0.15	0.782469	1	2854
GOBP_RESPONSE_TO_GAMMA_RADIATION	48	0.311067	1.21968	0.183099	0.782194	1	1150
GOBP_REGULATION_OF_APOPTOTIC_SIGNALING_PATHWAY	299	0.261021	1.21895	0.102079	0.784196	1	2697
HP_ABNORMAL_BRANCHING_PATTERN_OF_THE_AORTIC_ARCH	17	0.430556	1.2186	0.190291	0.784719	1	3156
HP_ABNORMAL_CIRCULATING_SULFUR_AMINO_ACID_CONCENTRATION	18	0.466301	1.21842	0.217304	0.784517	1	1149
GOBP_NEGATIVE_REGULATION_OF_KINASE_ACTIVITY	180	0.262152	1.21832	0.109641	0.784087	1	1286
HP_LEFT_VENTRICULAR_SYSTOLIC_DYSFUNCTION	22	0.506548	1.21813	0.220561	0.784011	1	1585
HP_ERECTILE_DYSFUNCTION	53	0.406282	1.21807	0.168279	0.783381	1	2918
HP_ABNORMAL_SPINAL_MENINGEAL_MORPHOLOGY	22	0.526217	1.21801	0.263261	0.782787	1	1877
GOBP_LIPID_MODIFICATION	166	0.326798	1.21778	0.133333	0.782876	1	1975
GOBP_REGULATION_OF_EPIDERMAL_GROWTH_FACTOR_ACTIVATED_RECEPTOR_ACTIVITY	25	0.470666	1.21757	0.230616	0.782892	1	1285
GOMF_DNA_BINDING_TRANSCRIPTION_ACTIVATOR_ACTIVITY	376	0.336103	1.21699	0.100971	0.784291	1	2175
GOBP_ECTODERM_DEVELOPMENT	18	0.440128	1.21695	0.227273	0.783567	1	3265
GOBP_POSTSYNAPTIC_NEUROTRANSMITTER_RECEPTOR_INTERNALIZATION	15	0.526822	1.2168	0.245436	0.78335	1	1939
GOBP_REGULATION_OF_HORMONE_LEVELS	426	0.347502	1.21672	0.0686869	0.782796	1	2073
GOBP_POSITIVE_REGULATION_OF_ENDOTHELIAL_CELL_MIGRATION	89	0.327359	1.21657	0.158954	0.782499	1	3204
HP_FEMALE_HYPOGONADISM	22	0.478975	1.21655	0.218504	0.781697	1	3422
GOBP_MEMBRANE_BIOGENESIS	51	0.291411	1.21648	0.185039	0.781102	1	2107
GOMF_TRANSCRIPTION_COACTIVATOR_BINDING	34	0.390017	1.2164	0.237721	0.780556	1	4124
GOCC_PLATELET_ALPHA_GRANULE_LUMEN	60	0.33508	1.21587	0.177645	0.781745	1	2014
GOBP_REGULATION_OF_MEMBRANE_PERMEABILITY	54	0.334886	1.21553	0.186667	0.782173	1	2813
HP_MACROORCHIDISM	15	0.464334	1.21531	0.257634	0.782105	1	2308
HP_GENERALIZED_HYPOPIGMENTATION	28	0.428769	1.21471	0.235537	0.783674	1	2536
GOBP_NEGATIVE_REGULATION_OF_GTPASE_ACTIVITY	24	0.357286	1.21441	0.200385	0.784015	1	1343
GOBP_STEM_CELL_PROLIFERATION	95	0.364822	1.21416	0.171206	0.784158	1	2328
HP_LARYNGOMALACIA	56	0.365727	1.21407	0.220503	0.783685	1	853
HP_DECREASED_CIRCULATING_ACTH_LEVEL	24	0.433164	1.21399	0.210626	0.783134	1	2745
GOBP_REGULATION_OF_LIPID_TRANSPORT	107	0.33624	1.21397	0.112994	0.782396	1	2308
GOBP_PIGMENTATION	90	0.300791	1.21379	0.121269	0.782204	1	2458
GOBP_ASTROCYTE_ACTIVATION	17	0.474602	1.21367	0.235521	0.781813	1	915
GOBP_SKIN_EPIDERMIS_DEVELOPMENT	72	0.385175	1.21349	0.142035	0.781698	1	1928
GOBP_POSITIVE_REGULATION_OF_SYNAPTIC_TRANSMISSION_GLUTAMATERGIC	25	0.47662	1.21344	0.1643	0.781066	1	1442
GOCC_PHOTORECEPTOR_INNER_SEGMENT	52	0.418806	1.21304	0.166667	0.781806	1	1341
GOBP_ENDOCARDIAL_CUSHION_MORPHOGENESIS	36	0.427044	1.21274	0.185259	0.78218	1	2340
GOBP_REGULATION_OF_ENDOTHELIAL_CELL_MIGRATION	144	0.311594	1.21252	0.161165	0.782189	1	2789
HP_BROAD_NECK	19	0.415821	1.21207	0.251004	0.783143	1	4603
GOBP_REGULATION_OF_NEUROTRANSMITTER_RECEPTOR_ACTIVITY	44	0.403614	1.21181	0.149813	0.783355	1	2306
HP_DOWNTURNED_CORNERS_OF_MOUTH	111	0.295274	1.21148	0.136106	0.783812	1	1738
GOBP_NEGATIVE_REGULATION_OF_MUSCLE_CONTRACTION	19	0.507688	1.21096	0.22179	0.785079	1	2000
HP_SPARSE_BODY_HAIR	42	0.418039	1.21068	0.204	0.785333	1	4368
HP_INCREASED_BODY_WEIGHT	389	0.294099	1.21054	0.0546875	0.785033	1	2745
HP_CONSTRICTION_OF_PERIPHERAL_VISUAL_FIELD	64	0.357757	1.21018	0.144603	0.785658	1	3362
GOCC_LIPID_DROPLET	71	0.368997	1.20979	0.241584	0.786377	1	1239
GOBP_SENSORY_PERCEPTION_OF_SMELL	57	0.48976	1.2096	0.202429	0.786251	1	2733
GOBP_REGULATION_OF_ANOIKIS	23	0.400227	1.20955	0.221172	0.785608	1	4117
GOMF_ACIDIC_AMINO_ACID_TRANSMEMBRANE_TRANSPORTER_ACTIVITY	15	0.459389	1.20942	0.2537	0.785338	1	1699
HP_DISPROPORTIONATE_TALL_STATURE	76	0.272606	1.20938	0.196941	0.784639	1	4265
HP_DECREASED_ADIPOSE_TISSUE	36	0.375848	1.20914	0.238462	0.784706	1	922
HP_CONSTIPATION	326	0.273217	1.209	0.0719697	0.784406	1	2280
HP_ABNORMAL_SUBARACHNOID_SPACE_MORPHOLOGY	106	0.338752	1.2088	0.195171	0.784262	1	2834
GOBP_POSITIVE_REGULATION_OF_BLOOD_CIRCULATION	35	0.451612	1.20875	0.166994	0.783637	1	2813
GOBP_RESPONSE_TO_LEAD_ION	19	0.453712	1.20873	0.209776	0.782881	1	1245
GOCC_DYNEIN_COMPLEX	29	0.377486	1.20849	0.217119	0.78301	1	2854
GOMF_EPIDERMAL_GROWTH_FACTOR_RECEPTOR_BINDING	29	0.434919	1.20831	0.196116	0.782843	1	1230
GOBP_MRNA_CATABOLIC_PROCESS	169	0.225647	1.20808	0.173653	0.782889	1	3565
GOMF_ANION_SODIUM_SYMPORTER_ACTIVITY	17	0.536116	1.20779	0.189453	0.783215	1	361
HP_ABNORMAL_CIRCULATING_ANDROGEN_LEVEL	66	0.381626	1.20763	0.158095	0.783011	1	2918
GOBP_HORMONE_MEDIATED_SIGNALING_PATHWAY	156	0.310684	1.20746	0.144509	0.782893	1	2104
GOBP_KERATINOCYTE_DIFFERENTIATION	107	0.37564	1.20738	0.178715	0.782388	1	2171
GOBP_RESPONSE_TO_ALCOHOL	225	0.314039	1.20737	0.0557621	0.781617	1	1399
HP_FACIAL_HYPERTRICHOSIS	132	0.270469	1.20734	0.15739	0.780933	1	2706
GOBP_AXONEME_ASSEMBLY	29	0.453375	1.20641	0.178715	0.78365	1	3460
GOBP_CELL_CELL_JUNCTION_ASSEMBLY	122	0.347497	1.20624	0.116279	0.783459	1	2384
GOMF_SNRNA_BINDING	36	0.306477	1.20607	0.232604	0.783296	1	4324
GOBP_SERINE_FAMILY_AMINO_ACID_METABOLIC_PROCESS	32	0.400422	1.206	0.198413	0.782732	1	3421
GOBP_L_GLUTAMATE_TRANSMEMBRANE_TRANSPORT	26	0.426487	1.20592	0.222672	0.782231	1	1699
HP_RETINAL_PIGMENT_EPITHELIAL_MOTTLING	26	0.450668	1.20586	0.175758	0.781636	1	1641
GOMF_HORMONE_BINDING	80	0.424412	1.20586	0.175299	0.780834	1	2601
GOBP_REGULATION_OF_VASCULATURE_DEVELOPMENT	239	0.317129	1.20552	0.109091	0.781289	1	2721
GOCC_EXORIBONUCLEASE_COMPLEX	15	0.462082	1.20535	0.294355	0.781147	1	3430
GOBP_RESPONSE_TO_ORGANOPHOSPHORUS	114	0.37571	1.20525	0.155512	0.780718	1	3306
GOBP_VASOCONSTRICTION	77	0.431454	1.20497	0.167355	0.780945	1	2775
GOBP_CELL_CYCLE_G1_S_PHASE_TRANSITION	208	0.239827	1.20464	0.125737	0.781435	1	2360
GOBP_INNER_EAR_RECEPTOR_CELL_DEVELOPMENT	25	0.410494	1.20445	0.212062	0.781382	1	895
GOCC_NODE_OF_RANVIER	16	0.537592	1.20438	0.223077	0.780859	1	2092
GOBP_BEHAVIORAL_DEFENSE_RESPONSE	36	0.43878	1.20433	0.154902	0.7802	1	3437
HP_CUTIS_MARMORATA	52	0.346747	1.20427	0.262097	0.779634	1	1877
GOBP_POSITIVE_REGULATION_OF_TYROSINE_PHOSPHORYLATION_OF_STAT_PROTEIN	55	0.437845	1.20401	0.16501	0.779796	1	2660
GOBP_PROTEIN_AUTOPROCESSING	20	0.455097	1.20367	0.205374	0.780304	1	2243
GOBP_REGULATION_OF_HEART_GROWTH	55	0.400815	1.20367	0.192	0.779511	1	3208
HP_BRONCHOMALACIA	20	0.488354	1.20268	0.245545	0.78254	1	3171
GOCC_KERATIN_FILAMENT	29	0.482537	1.20216	0.191837	0.783753	1	2160
HP_ABNORMALITY_OF_CORNEAL_THICKNESS	87	0.367223	1.2021	0.103239	0.783186	1	2896
HP_APLASIA_HYPOPLASIA_OF_THE_EYELID	29	0.373029	1.20184	0.241517	0.783387	1	1821
HP_ABNORMALITY_OF_LIPOPROTEIN_CHOLESTEROL_CONCENTRATION	43	0.40128	1.20182	0.174157	0.782642	1	1035
HP_ABNORMAL_GLUCOSE_HOMEOSTASIS	494	0.281755	1.20154	0.0734127	0.782969	1	2536
HP_ABNORMAL_FULL_FIELD_ELECTRORETINOGRAM	43	0.462949	1.20143	0.224242	0.782611	1	2527
HP_ABNORMALITY_OF_THE_PITUITARY_GLAND	238	0.310964	1.2012	0.118677	0.782697	1	2536
GOBP_PHENOL_CONTAINING_COMPOUND_METABOLIC_PROCESS	96	0.38663	1.20106	0.13786	0.782409	1	1986
GOBP_GLUTAMATE_RECEPTOR_SIGNALING_PATHWAY	44	0.453327	1.20097	0.176238	0.781967	1	2347
GOBP_REGULATION_OF_EPITHELIAL_CELL_APOPTOTIC_PROCESS	89	0.350307	1.20094	0.156069	0.78129	1	2798
GOMF_INSULIN_LIKE_GROWTH_FACTOR_BINDING	17	0.490291	1.20088	0.248555	0.780746	1	2223
GOBP_UROGENITAL_SYSTEM_DEVELOPMENT	307	0.326999	1.20071	0.132265	0.7806	1	2432
HP_TRANSPOSITION_OF_THE_GREAT_ARTERIES	37	0.407916	1.20055	0.119231	0.780451	1	2854
GOCC_CYTOSOLIC_RIBOSOME	73	0.333576	1.20029	0.250474	0.780664	1	771
GOBP_REGULATION_OF_CHOLESTEROL_BIOSYNTHETIC_PROCESS	19	0.44498	1.20027	0.23166	0.779972	1	2659
GOBP_CELLULAR_RESPONSE_TO_PH	21	0.523868	1.19997	0.229126	0.780352	1	2164
HP_ENURESIS	17	0.489662	1.19984	0.234375	0.780061	1	2144
HP_ABNORMAL_TEMPER_TANTRUMS	18	0.425517	1.19915	0.201566	0.781913	1	2680
GOBP_POSITIVE_REGULATION_OF_EPITHELIAL_CELL_MIGRATION	131	0.306637	1.19878	0.167984	0.782537	1	3204
GOMF_OXIDOREDUCTASE_ACTIVITY_ACTING_ON_PAIRED_DONORS_WITH_INCORPORATION_OR_REDUCTION_OF_MOLECULAR_OXYGEN	133	0.325239	1.19873	0.101215	0.781922	1	2907
GOBP_CELLULAR_HORMONE_METABOLIC_PROCESS	107	0.401764	1.19831	0.158416	0.782806	1	1174
GOMF_GROWTH_FACTOR_ACTIVITY	134	0.421652	1.1979	0.173038	0.783533	1	2745
GOBP_POSITIVE_REGULATION_OF_VASCULAR_PERMEABILITY	17	0.475457	1.19763	0.218045	0.783737	1	3437
GOBP_VASCULAR_TRANSPORT	76	0.366316	1.1975	0.127907	0.783474	1	2547
GOCC_SYNAPTIC_MEMBRANE	303	0.356438	1.19716	0.103578	0.783935	1	2347
GOBP_POSITIVE_REGULATION_OF_VASCULAR_ENDOTHELIAL_GROWTH_FACTOR_PRODUCTION	24	0.41875	1.19709	0.227723	0.783433	1	1376
GOBP_HEART_GROWTH	74	0.384976	1.19704	0.186139	0.782849	1	3208
GOBP_DIENCEPHALON_DEVELOPMENT	67	0.422197	1.19689	0.143984	0.782603	1	1108
GOBP_REGULATION_OF_INSULIN_SECRETION	120	0.34363	1.19657	0.10856	0.783017	1	2073
GOBP_CYCLIC_NUCLEOTIDE_BIOSYNTHETIC_PROCESS	18	0.496007	1.19623	0.209615	0.783614	1	2598
GOBP_CARDIAC_MUSCLE_CELL_PROLIFERATION	45	0.413536	1.19622	0.214689	0.782915	1	3208
HP_DECREASED_TESTICULAR_SIZE	98	0.368155	1.19617	0.156126	0.782292	1	2918
GOBP_CALCIUM_INDEPENDENT_CELL_CELL_ADHESION_VIA_PLASMA_MEMBRANE_CELL_ADHESION_MOLECULES	17	0.516388	1.19608	0.198039	0.781863	1	2238
GOBP_THYROID_HORMONE_GENERATION	19	0.473743	1.19586	0.2334	0.781896	1	302
HP_ENLARGED_OVARIES	16	0.387998	1.19584	0.246	0.781217	1	2621
GOBP_POSITIVE_REGULATION_OF_SIGNALING_RECEPTOR_ACTIVITY	44	0.378099	1.19558	0.184211	0.781434	1	1781
GOBP_CELL_JUNCTION_ASSEMBLY	330	0.327357	1.19553	0.148594	0.780848	1	2384
GOBP_REGULATION_OF_ERYTHROCYTE_DIFFERENTIATION	38	0.301186	1.19502	0.213992	0.782007	1	2657
GOBP_NEGATIVE_REGULATION_OF_PLATELET_ACTIVATION	17	0.428575	1.19475	0.202783	0.782261	1	2745
GOBP_DNA_TEMPLATED_TRANSCRIPTION_INITIATION	109	0.266024	1.19447	0.215321	0.782562	1	3924
GOBP_ENERGY_RESERVE_METABOLIC_PROCESS	66	0.365126	1.19445	0.193424	0.781875	1	1759
GOBP_LIVER_MORPHOGENESIS	22	0.421883	1.19414	0.206166	0.782297	1	3578
HP_IMPAIRED_USE_OF_NONVERBAL_BEHAVIORS	69	0.300526	1.19394	0.163743	0.782275	1	1884
GOCC_PERIKARYON	119	0.365159	1.19393	0.127413	0.781542	1	2462
GOBP_EMBRYONIC_DIGESTIVE_TRACT_MORPHOGENESIS	15	0.52141	1.19391	0.271654	0.780874	1	1748
HP_ABNORMAL_GLIAL_CELL_MORPHOLOGY	131	0.249992	1.19391	0.173152	0.78014	1	676
GOMF_R_SMAD_BINDING	22	0.427068	1.19382	0.232	0.779699	1	3018
GOBP_L_GLUTAMATE_IMPORT_ACROSS_PLASMA_MEMBRANE	16	0.489697	1.19376	0.245059	0.779199	1	2347
GOBP_REGULATION_OF_INTRINSIC_APOPTOTIC_SIGNALING_PATHWAY	136	0.257129	1.19373	0.205426	0.778576	1	2677
GOBP_POSTSYNAPTIC_MEMBRANE_ORGANIZATION	29	0.468971	1.19337	0.185328	0.779172	1	2320
GOMF_DNA_BINDING_TRANSCRIPTION_REPRESSOR_ACTIVITY	222	0.313968	1.19327	0.11412	0.778779	1	2373
GOBP_REGULATION_OF_TRANSCRIPTION_BY_RNA_POLYMERASE_I	31	0.306279	1.19272	0.275391	0.780096	1	5064
GOBP_REGULATION_OF_OXIDATIVE_PHOSPHORYLATION	18	0.42306	1.19265	0.263672	0.779597	1	2732
GOBP_REGULATION_OF_PROTEIN_AUTOPHOSPHORYLATION	34	0.36039	1.19243	0.193939	0.779728	1	1177
HP_CHRONIC_LUNG_DISEASE	31	0.385865	1.1919	0.2	0.780894	1	2133
GOMF_PROTEIN_PHOSPHATASE_REGULATOR_ACTIVITY	59	0.305193	1.19138	0.211499	0.782141	1	1159
HP_ABNORMALITY_OF_THE_PULMONARY_VASCULATURE	187	0.274712	1.19131	0.100791	0.781647	1	3422
HP_ABSENCE_OF_SECONDARY_SEX_CHARACTERISTICS	35	0.451336	1.19122	0.187867	0.781279	1	1954
GOBP_NEGATIVE_REGULATION_OF_NEURON_APOPTOTIC_PROCESS	127	0.333489	1.19121	0.157599	0.780578	1	2316
GOBP_REGULATION_OF_PROTEIN_DEACETYLATION	48	0.330054	1.19119	0.210425	0.779929	1	961
HP_ABNORMAL_MALE_REPRODUCTIVE_SYSTEM_PHYSIOLOGY	184	0.32026	1.19117	0.0875486	0.779234	1	2918
GOCC_T_TUBULE	44	0.424129	1.191	0.219653	0.779108	1	2252
GOBP_BRANCHED_CHAIN_AMINO_ACID_CATABOLIC_PROCESS	19	0.409499	1.19091	0.303263	0.778683	1	5089
HP_ABNORMAL_RETINAL_VASCULAR_MORPHOLOGY	171	0.296005	1.1909	0.101562	0.77798	1	3332
GOBP_NEGATIVE_REGULATION_OF_OXIDATIVE_STRESS_INDUCED_NEURON_DEATH	16	0.43152	1.19057	0.265107	0.778505	1	2328
GOMF_C_ACYLTRANSFERASE_ACTIVITY	15	0.448146	1.19042	0.248996	0.778368	1	3014
GOBP_KIDNEY_EPITHELIUM_DEVELOPMENT	127	0.376119	1.18918	0.178082	0.782278	1	2432
GOBP_NEGATIVE_REGULATION_OF_GROWTH	205	0.301416	1.18898	0.138614	0.78232	1	3045
GOBP_NEUROTROPHIN_SIGNALING_PATHWAY	32	0.394774	1.18896	0.210526	0.78163	1	1724
GOBP_FATTY_ACYL_COA_BIOSYNTHETIC_PROCESS	17	0.461062	1.18873	0.282744	0.781726	1	2796
GOBP_CARBOHYDRATE_TRANSPORT	108	0.326971	1.18863	0.125984	0.781342	1	915
GOBP_RRNA_TRANSCRIPTION	29	0.321981	1.18854	0.254941	0.780954	1	4409
GOBP_NEGATIVE_REGULATION_OF_RESPONSE_TO_OXIDATIVE_STRESS	16	0.46079	1.18808	0.277014	0.78201	1	2398
GOBP_METANEPHROS_DEVELOPMENT	78	0.391301	1.18802	0.201536	0.781489	1	2415
GOBP_REGULATION_OF_P38MAPK_CASCADE	37	0.366405	1.18776	0.190381	0.781806	1	1117
GOBP_CELLULAR_TRANSITION_METAL_ION_HOMEOSTASIS	82	0.303592	1.18765	0.198	0.781446	1	2337
GOBP_POSITIVE_REGULATION_OF_MUSCLE_CONTRACTION	42	0.426028	1.18742	0.189349	0.781578	1	3551
HP_ABNORMALITY_OF_RENIN_ANGIOTENSIN_SYSTEM	29	0.464675	1.18679	0.224852	0.78316	1	2144
HP_ADIPOSE_TISSUE_LOSS	23	0.443322	1.1856	0.264479	0.78689	1	922
HP_COGWHEEL_RIGIDITY	20	0.465617	1.18516	0.194	0.787868	1	1323
GOBP_VOCALIZATION_BEHAVIOR	16	0.496319	1.18508	0.229323	0.787424	1	1762
GOBP_PROTEIN_ACYLATION	206	0.22415	1.18462	0.188825	0.788357	1	4177
GOCC_BRUSH_BORDER	89	0.352267	1.1846	0.183953	0.787695	1	2575
HP_APLASIA_HYPOPLASIA_OF_THE_RETINA	40	0.408284	1.18459	0.23506	0.786973	1	1641
GOBP_REGULATION_OF_DEVELOPMENTAL_GROWTH	267	0.316546	1.18447	0.124514	0.786713	1	2813
HP_LIPID_ACCUMULATION_IN_HEPATOCYTES	116	0.297282	1.18418	0.23166	0.787096	1	952
GOBP_CATECHOL_CONTAINING_COMPOUND_METABOLIC_PROCESS	47	0.415501	1.18415	0.203557	0.786459	1	2103
GOBP_RNA_SPLICING_VIA_TRANSESTERIFICATION_REACTIONS	228	0.245165	1.18381	0.269076	0.787009	1	4512
GOBP_ENDOTHELIAL_CELL_CHEMOTAXIS	25	0.391478	1.1838	0.237643	0.786293	1	2269
GOMF_SNARE_BINDING	78	0.282372	1.18373	0.216667	0.785819	1	3158
HP_ABNORMAL_MORPHOLOGY_OF_THE_OLFACTORY_BULB	17	0.498273	1.18371	0.253968	0.785167	1	3917
GOBP_CELLULAR_GLUCOSE_HOMEOSTASIS	124	0.322859	1.18363	0.138196	0.784714	1	2750
GOBP_CORTICOSTEROID_HORMONE_SECRETION	15	0.501634	1.18341	0.216797	0.784838	1	2577
GOBP_UTERUS_DEVELOPMENT	19	0.462634	1.18335	0.214559	0.784357	1	3272
HP_NEONATAL_INSULIN_DEPENDENT_DIABETES_MELLITUS	18	0.509806	1.1833	0.238095	0.78383	1	3840
GOCC_CILIARY_MEMBRANE	51	0.382755	1.18328	0.205941	0.78318	1	3684
HP_ABNORMALITY_OF_SKELETAL_MATURATION	301	0.258866	1.18306	0.0613861	0.783253	1	2552
GOBP_RESPONSE_TO_INORGANIC_SUBSTANCE	463	0.278396	1.18278	0.0553435	0.783575	1	2775
HP_ABNORMAL_CIRCULATING_CHOLESTEROL_CONCENTRATION	92	0.340314	1.18276	0.182674	0.782933	1	1233
GOBP_LIGAND_GATED_ION_CHANNEL_SIGNALING_PATHWAY	20	0.492349	1.18203	0.194499	0.784979	1	1611
GOCC_H4_HISTONE_ACETYLTRANSFERASE_COMPLEX	33	0.313795	1.18201	0.252567	0.784326	1	2680
HP_DECREASED_FERTILITY	158	0.362977	1.18199	0.142292	0.783685	1	2596
HP_WIDELY_SPACED_TEETH	77	0.276226	1.18177	0.224409	0.783786	1	3298
HP_ABNORMAL_HEART_RATE_VARIABILITY	17	0.486053	1.18166	0.252466	0.783437	1	3171
HP_ABNORMALITY_OF_THE_OVARY	211	0.284808	1.18118	0.137931	0.784466	1	1982
GOMF_BASAL_TRANSCRIPTION_MACHINERY_BINDING	50	0.315153	1.18117	0.268293	0.783757	1	2426
GOBP_PEPTIDYL_LYSINE_ACETYLATION	165	0.22648	1.18112	0.189753	0.783258	1	4177
GOBP_RELAXATION_OF_MUSCLE	28	0.481666	1.1809	0.263158	0.783424	1	3723
GOBP_CELLULAR_CARBOHYDRATE_METABOLIC_PROCESS	235	0.280597	1.18076	0.10297	0.783178	1	1832
GOBP_RESPONSE_TO_CAMP	82	0.385966	1.1802	0.201566	0.784549	1	3300
HP_ABNORMAL_BRAINSTEM_MRI_SIGNAL_INTENSITY	26	0.355956	1.17989	0.290196	0.785009	1	522
GOBP_POSITIVE_REGULATION_OF_COAGULATION	27	0.44664	1.17984	0.246939	0.78447	1	3198
GOMF_SOLUTE_CATION_SYMPORTER_ACTIVITY	84	0.403907	1.17978	0.203219	0.783971	1	2500
GOBP_NEGATIVE_REGULATION_OF_CELLULAR_SENESCENCE	22	0.432195	1.1796	0.230924	0.783959	1	2775
GOBP_INTRACELLULAR_RECEPTOR_SIGNALING_PATHWAY	220	0.26818	1.17955	0.137331	0.783451	1	2170
GOBP_FEEDING_BEHAVIOR	83	0.422757	1.17941	0.203883	0.78324	1	1279
GOMF_PEPTIDE_HORMONE_BINDING	49	0.437045	1.17917	0.177189	0.783475	1	2601
GOBP_NEPHRON_EPITHELIUM_DEVELOPMENT	99	0.396734	1.17808	0.214	0.78689	1	2432
GOBP_BIOLOGICAL_PROCESS_INVOLVED_IN_INTERACTION_WITH_SYMBIONT	91	0.326058	1.17782	0.170923	0.787013	1	2203
GOMF_TRANSFORMING_GROWTH_FACTOR_BETA_RECEPTOR_BINDING	18	0.354094	1.17774	0.246493	0.786631	1	2850
GOBP_PROTEIN_LOCALIZATION_TO_PHAGOPHORE_ASSEMBLY_SITE	15	0.391041	1.17766	0.292636	0.786216	1	1202
GOBP_CELLULAR_RESPONSE_TO_VASCULAR_ENDOTHELIAL_GROWTH_FACTOR_STIMULUS	51	0.354138	1.17724	0.230469	0.787057	1	2197
GOBP_PROTEIN_TRANSMEMBRANE_TRANSPORT	48	0.324508	1.177	0.249538	0.787275	1	3436
GOBP_PEPTIDYL_PROLINE_MODIFICATION	28	0.330006	1.1768	0.238589	0.78727	1	2605
GOBP_SYNAPTIC_TRANSMISSION_DOPAMINERGIC	22	0.498924	1.17665	0.229862	0.787069	1	768
GOCC_ROUGH_ENDOPLASMIC_RETICULUM_MEMBRANE	19	0.33279	1.17657	0.272727	0.786698	1	1543
GOBP_REGULATION_OF_RESPONSE_TO_REACTIVE_OXYGEN_SPECIES	27	0.391557	1.1763	0.259117	0.786977	1	2775
GOCC_CILIARY_PLASM	64	0.348594	1.17532	0.195652	0.790046	1	3403
GOBP_POSITIVE_REGULATION_OF_VASCULAR_ASSOCIATED_SMOOTH_MUSCLE_CELL_PROLIFERATION	35	0.388065	1.1752	0.194118	0.789768	1	1108
GOBP_TRANSITION_METAL_ION_HOMEOSTASIS	102	0.28326	1.17518	0.211066	0.789142	1	2337
HP_EPISODIC_PAIN	36	0.352928	1.17499	0.230159	0.789157	1	905
GOBP_POSITIVE_REGULATION_OF_ENDOTHELIAL_CELL_PROLIFERATION	82	0.334192	1.17492	0.157692	0.788712	1	2181
GOBP_RESPONSE_TO_ETHANOL	120	0.33666	1.17481	0.110465	0.788395	1	1258
GOBP_REGULATION_OF_CELLULAR_SENESCENCE	39	0.351656	1.17406	0.255859	0.790478	1	2775
GOBP_SULFUR_COMPOUND_BIOSYNTHETIC_PROCESS	113	0.278493	1.17403	0.186475	0.789886	1	2267
GOBP_RESPONSE_TO_LEPTIN	19	0.455256	1.17388	0.22449	0.789711	1	224
HP_APLASIA_HYPOPLASIA_OF_THE_OVARY	61	0.377755	1.17383	0.215385	0.78923	1	3214
GOBP_RESPONSE_TO_MONOSACCHARIDE	163	0.31889	1.17376	0.167293	0.788756	1	2750
GOBP_FATTY_ACID_BIOSYNTHETIC_PROCESS	122	0.322207	1.17372	0.154286	0.788227	1	3071
GOBP_ISOPRENOID_METABOLIC_PROCESS	86	0.368149	1.17365	0.162524	0.787779	1	3099
GOBP_REGULATION_OF_POSTSYNAPTIC_MEMBRANE_NEUROTRANSMITTER_RECEPTOR_LEVELS	48	0.380587	1.17346	0.241779	0.787728	1	1242
HP_DYSMETRIA	117	0.295778	1.17316	0.174442	0.788155	1	2407
GOBP_PHARYNGEAL_SYSTEM_DEVELOPMENT	25	0.449552	1.17298	0.222672	0.788107	1	3653
HP_POLYURIA	27	0.436495	1.17265	0.242126	0.788686	1	1545
HP_OPEN_MOUTH	81	0.303704	1.17246	0.194553	0.788671	1	1738
GOBP_POSITIVE_REGULATION_OF_EXTRACELLULAR_MATRIX_ORGANIZATION	23	0.434574	1.17215	0.276553	0.789066	1	4027
GOMF_IRON_ION_BINDING	112	0.358953	1.17195	0.163934	0.789111	1	3099
GOBP_REGULATION_OF_DENDRITIC_SPINE_MORPHOGENESIS	33	0.393008	1.17189	0.210425	0.788656	1	2563
GOCC_BASAL_PART_OF_CELL	217	0.31416	1.17156	0.11553	0.789182	1	1623
GOBP_CELLULAR_RESPONSE_TO_REACTIVE_OXYGEN_SPECIES	123	0.286369	1.17152	0.200772	0.788623	1	2398
GOBP_RRNA_METABOLIC_PROCESS	192	0.31583	1.17149	0.333333	0.788023	1	3554
GOBP_REGULATION_OF_SYNAPTIC_TRANSMISSION_GLUTAMATERGIC	63	0.396666	1.17141	0.161355	0.787648	1	2501
GOCC_90S_PRERIBOSOME	20	0.498765	1.17137	0.347059	0.787062	1	3706
GOBP_REGULATION_OF_HORMONE_SECRETION	201	0.331004	1.17098	0.108384	0.787762	1	2321
GOBP_POSITIVE_REGULATION_OF_MRNA_PROCESSING	25	0.389003	1.17079	0.272727	0.787794	1	2869
GOBP_REGULATION_OF_GLUCAN_BIOSYNTHETIC_PROCESS	21	0.4345	1.17017	0.249513	0.78943	1	1594
GOBP_COGNITION	254	0.323408	1.1699	0.123134	0.789726	1	2240
GOBP_REGULATION_OF_CYCLIN_DEPENDENT_PROTEIN_KINASE_ACTIVITY	82	0.2924	1.16963	0.187856	0.789975	1	1907
HP_AGENESIS_OF_INCISOR	22	0.43039	1.16927	0.259615	0.790635	1	5524
GOBP_DOPAMINERGIC_NEURON_DIFFERENTIATION	30	0.442554	1.16927	0.230038	0.789948	1	1491
GOCC_APICAL_PLASMA_MEMBRANE	291	0.322357	1.16865	0.152918	0.79162	1	2613
GOBP_REGULATION_OF_MUSCLE_CELL_DIFFERENTIATION	103	0.319071	1.16862	0.204239	0.791039	1	3258
HP_SUBARACHNOID_HEMORRHAGE	29	0.43841	1.16846	0.274354	0.790914	1	2181
GOBP_AMINE_TRANSPORT	88	0.387811	1.16845	0.167954	0.790272	1	2603
GOBP_REGULATION_OF_RECEPTOR_MEDIATED_ENDOCYTOSIS	86	0.322292	1.16815	0.198095	0.790723	1	1216
GOBP_RESPONSE_TO_CARBOHYDRATE	189	0.308631	1.16797	0.148855	0.790729	1	2750
HP_BRADYKINESIA	82	0.34646	1.1679	0.210938	0.790288	1	1429
GOBP_CELLULAR_RESPONSE_TO_INSULIN_STIMULUS	171	0.301921	1.16773	0.202358	0.790277	1	2854
GOBP_RESPONSE_TO_AMPHETAMINE	26	0.462724	1.16771	0.227626	0.789658	1	1272
GOBP_ORGANIC_HYDROXY_COMPOUND_METABOLIC_PROCESS	447	0.297264	1.16761	0.0891473	0.789353	1	1986
GOBP_REGULATION_OF_MUSCLE_HYPERTROPHY	47	0.341309	1.16704	0.223485	0.790795	1	3519
GOBP_MATURATION_OF_SSU_RRNA	42	0.416087	1.16699	0.304762	0.790266	1	3706
HP_INCREASED_CIRCULATING_GONADOTROPIN_LEVEL	43	0.413478	1.16695	0.238462	0.789728	1	2910
GOBP_REGULATION_OF_COAGULATION	68	0.35879	1.16684	0.206186	0.78943	1	3198
GOBP_REGULATION_OF_POTASSIUM_ION_TRANSMEMBRANE_TRANSPORTER_ACTIVITY	49	0.381103	1.16676	0.22824	0.789045	1	2413
GOMF_HISTONE_ACETYLTRANSFERASE_BINDING	21	0.374306	1.16675	0.293878	0.788408	1	2240
GOBP_TERPENOID_METABOLIC_PROCESS	69	0.399173	1.16649	0.164093	0.788664	1	3099
GOBP_MODIFICATION_OF_SYNAPTIC_STRUCTURE	16	0.406629	1.16626	0.308285	0.788864	1	2775
GOBP_RESPONSE_TO_TOXIC_SUBSTANCE	189	0.304991	1.16611	0.137405	0.788736	1	2741
GOBP_PROTEIN_LIPID_COMPLEX_ASSEMBLY	24	0.456331	1.16582	0.240809	0.789139	1	4043
GOBP_RIBOSOMAL_SMALL_SUBUNIT_BIOGENESIS	60	0.361976	1.1657	0.307102	0.788902	1	3706
GOBP_UNSATURATED_FATTY_ACID_BIOSYNTHETIC_PROCESS	39	0.378119	1.16556	0.232	0.788732	1	2148
GOBP_RECEPTOR_MEDIATED_ENDOCYTOSIS	213	0.284273	1.16504	0.145756	0.789955	1	1332
GOBP_OSTEOBLAST_PROLIFERATION	27	0.40216	1.16451	0.236686	0.791245	1	1216
GOBP_STEROID_METABOLIC_PROCESS	259	0.312865	1.16418	0.133072	0.79181	1	1398
HP_FOCAL_EMOTIONAL_SEIZURE	36	0.399855	1.16416	0.28023	0.79122	1	3608
GOBP_STEROID_BIOSYNTHETIC_PROCESS	147	0.325713	1.16342	0.177606	0.793318	1	2949
GOBP_POSITIVE_REGULATION_OF_DNA_TEMPLATED_TRANSCRIPTION_ELONGATION	48	0.283481	1.16326	0.237721	0.793255	1	4496
HP_ANTERIOR_PITUITARY_DYSGENESIS	24	0.475408	1.16239	0.238	0.795786	1	2765
GOBP_MAMMARY_GLAND_DEVELOPMENT	120	0.305439	1.16238	0.178	0.795126	1	2340
GOMF_TRANSFORMING_GROWTH_FACTOR_BETA_BINDING	19	0.473118	1.16223	0.263056	0.794988	1	2741
GOBP_EPITHELIAL_CELL_PROLIFERATION	365	0.298122	1.16221	0.137143	0.794374	1	2755
HP_RETINAL_DYSTROPHY	227	0.289677	1.16214	0.165992	0.793932	1	3418
GOBP_ANOIKIS	32	0.349328	1.16206	0.268482	0.793556	1	4481
GOBP_SERTOLI_CELL_DIFFERENTIATION	19	0.454476	1.16203	0.232877	0.792971	1	2003
GOBP_PROTEIN_PEPTIDYL_PROLYL_ISOMERIZATION	19	0.383068	1.16147	0.265594	0.794348	1	1587
GOBP_KERATINOCYTE_MIGRATION	18	0.432765	1.16123	0.246124	0.794559	1	2941
HP_ABNORMALITY_OF_MOUTH_SHAPE	191	0.262905	1.16115	0.158915	0.794188	1	1738
GOBP_BRANCHED_CHAIN_AMINO_ACID_METABOLIC_PROCESS	24	0.372005	1.161	0.299242	0.79405	1	5089
GOBP_PHYSIOLOGICAL_CARDIAC_MUSCLE_HYPERTROPHY	20	0.421231	1.16093	0.261477	0.79367	1	3564
GOCC_INTRINSIC_COMPONENT_OF_POSTSYNAPTIC_MEMBRANE	98	0.401627	1.16071	0.176136	0.793843	1	2153
GOBP_THIOESTER_BIOSYNTHETIC_PROCESS	35	0.371143	1.16034	0.248473	0.794532	1	2796
HP_HYPOLIPOPROTEINEMIA	24	0.382562	1.16033	0.243636	0.793914	1	952
GOBP_GAS_TRANSPORT	16	0.489024	1.16032	0.224206	0.793304	1	930
GOBP_MODIFIED_AMINO_ACID_TRANSPORT	32	0.425644	1.16007	0.289206	0.793557	1	3452
HP_SMALL_SCROTUM	94	0.316469	1.15995	0.231061	0.79333	1	3482
GOBP_NEGATIVE_REGULATION_OF_WOUND_HEALING	65	0.363573	1.15953	0.206413	0.79422	1	3198
GOCC_OUTER_MEMBRANE	168	0.244833	1.15952	0.2167	0.793595	1	2697
GOCC_ROUGH_ENDOPLASMIC_RETICULUM	66	0.34154	1.15949	0.248544	0.79301	1	1699
GOBP_REGULATION_OF_TRANSPORTER_ACTIVITY	215	0.314876	1.15917	0.174168	0.793565	1	2529
GOMF_METAL_CATION_MONOATOMIC_CATION_ANTIPORTER_ACTIVITY	22	0.425924	1.15905	0.24	0.793377	1	2699
GOBP_NCRNA_METABOLIC_PROCESS	418	0.279801	1.15871	0.289827	0.793975	1	3585
GOBP_NEGATIVE_REGULATION_OF_BMP_SIGNALING_PATHWAY	39	0.370658	1.15845	0.251004	0.794222	1	1435
GOBP_POSITIVE_REGULATION_OF_FATTY_ACID_BIOSYNTHETIC_PROCESS	18	0.445109	1.15837	0.270567	0.793857	1	1642
GOBP_NEGATIVE_REGULATION_OF_RESPONSE_TO_WOUNDING	76	0.353346	1.15815	0.199203	0.793954	1	3198
HP_ABNORMAL_HEAD_MOVEMENTS	31	0.381654	1.15804	0.248047	0.79369	1	3038
GOBP_RESPONSE_TO_PURINE_CONTAINING_COMPOUND	124	0.365646	1.15776	0.228	0.794062	1	3306
GOBP_RESPONSE_TO_DOPAMINE	66	0.384372	1.15758	0.247444	0.794055	1	3396
GOMF_ALDO_KETO_REDUCTASE_NADP_ACTIVITY	19	0.450855	1.1574	0.269841	0.794055	1	733
GOBP_RETINOL_METABOLIC_PROCESS	36	0.480047	1.15738	0.24502	0.793474	1	1972
HP_KETOSIS	45	0.348476	1.15727	0.203629	0.793193	1	3636
GOBP_NEGATIVE_REGULATION_OF_TRANSFERASE_ACTIVITY	202	0.245752	1.15724	0.182353	0.792649	1	1435
GOMF_PHOSPHATASE_ACTIVATOR_ACTIVITY	17	0.412378	1.15708	0.283465	0.792555	1	1989
HP_FUNCTIONAL_ABNORMALITY_OF_MALE_INTERNAL_GENITALIA	139	0.322298	1.15663	0.127202	0.793518	1	2091
HP_ABNORMAL_NUMBER_OF_INCISORS	36	0.418706	1.15618	0.270325	0.794499	1	3171
GOBP_RESPONSE_TO_ACID_CHEMICAL	102	0.295931	1.15608	0.193182	0.794194	1	3457
GOBP_ENDOTHELIAL_CELL_MIGRATION	191	0.283401	1.15605	0.193424	0.793648	1	2923
GOCC_CAVEOLA	72	0.354286	1.156	0.238189	0.793194	1	2790
GOBP_NEGATIVE_REGULATION_OF_BLOOD_VESSEL_ENDOTHELIAL_CELL_MIGRATION	33	0.406448	1.15551	0.28125	0.794315	1	2181
GOBP_VERY_LONG_CHAIN_FATTY_ACID_METABOLIC_PROCESS	23	0.391298	1.15542	0.253438	0.793981	1	2614
GOBP_EMBRYONIC_CAMERA_TYPE_EYE_MORPHOGENESIS	23	0.448368	1.15524	0.261905	0.793942	1	3018
GOBP_NEPHRON_MORPHOGENESIS	65	0.398264	1.15523	0.205882	0.793351	1	2432
GOBP_POSITIVE_REGULATION_OF_TRIGLYCERIDE_METABOLIC_PROCESS	15	0.485652	1.15508	0.299048	0.793213	1	3091
HP_REDUCED_CIRCULATING_PROLACTIN_CONCENTRATION	17	0.458414	1.15486	0.283237	0.793352	1	3087
GOCC_POSTSYNAPTIC_MEMBRANE	210	0.361873	1.15468	0.178908	0.793331	1	2389
GOCC_PRERIBOSOME_LARGE_SUBUNIT_PRECURSOR	17	0.532916	1.15441	0.392927	0.793641	1	5561
HP_KETOACIDOSIS	26	0.42664	1.15439	0.259109	0.793068	1	4103
GOBP_REGULATION_OF_AMINO_ACID_TRANSPORT	38	0.391027	1.15425	0.212008	0.792928	1	2293
GOBP_CELL_MIGRATION_IN_HINDBRAIN	15	0.483953	1.15422	0.259542	0.792378	1	2540
GOBP_PROGRAMMED_CELL_DEATH_INVOLVED_IN_CELL_DEVELOPMENT	21	0.448871	1.15407	0.300589	0.792267	1	2910
HP_ABNORMAL_HEMOGLOBIN	44	0.388862	1.15368	0.286807	0.793045	1	4455
GOCC_PORE_COMPLEX	20	0.482219	1.15358	0.305556	0.792735	1	2063
GOBP_MESENCHYME_MORPHOGENESIS	50	0.391577	1.15355	0.246094	0.792216	1	1877
GOBP_REGULATION_OF_CIRCADIAN_RHYTHM	102	0.313481	1.15301	0.198502	0.793549	1	2006
GOBP_SENSORY_PERCEPTION_OF_MECHANICAL_STIMULUS	123	0.328644	1.15299	0.166998	0.792999	1	2708
GOBP_SCHWANN_CELL_DEVELOPMENT	28	0.411905	1.15293	0.25	0.792574	1	945
GOBP_RESPONSE_TO_ATP	27	0.431833	1.15285	0.247525	0.792213	1	2607
GOMF_MONOVALENT_CATION_PROTON_ANTIPORTER_ACTIVITY	21	0.446598	1.15259	0.268537	0.792478	1	1053
GOMF_CYCLOSPORIN_A_BINDING	15	0.362212	1.15259	0.290385	0.791867	1	2605
GOBP_POSITIVE_REGULATION_OF_INTRINSIC_APOPTOTIC_SIGNALING_PATHWAY	50	0.294036	1.1523	0.267191	0.792178	1	2393
GOBP_POSITIVE_REGULATION_OF_LIPID_LOCALIZATION	89	0.327002	1.1521	0.227969	0.792274	1	2308
GOBP_MRNA_CIS_SPLICING_VIA_SPLICEOSOME	18	0.338586	1.15196	0.269155	0.79217	1	4324
GOMF_PROTEIN_TRANSMEMBRANE_TRANSPORTER_ACTIVITY	15	0.435651	1.1519	0.307547	0.791736	1	2331
GOMF_ANTIPORTER_ACTIVITY	69	0.361487	1.15112	0.232	0.793904	1	2077
GOMF_LIGASE_ACTIVITY	92	0.309083	1.15082	0.278095	0.79436	1	3730
GOBP_HORMONE_TRANSPORT	254	0.320491	1.15066	0.150826	0.794274	1	2321
GOBP_ORGANIC_HYDROXY_COMPOUND_BIOSYNTHETIC_PROCESS	206	0.299049	1.15049	0.105469	0.794256	1	3116
HP_RETINAL_COLOBOMA	27	0.3806	1.15034	0.240481	0.794133	1	3032
GOBP_REGULATION_OF_CARDIAC_MUSCLE_CELL_PROLIFERATION	35	0.406765	1.1502	0.259259	0.793979	1	3208
HP_VISUAL_FIELD_DEFECT	155	0.302761	1.14988	0.179048	0.794508	1	2914
GOBP_RESPONSE_TO_NICOTINE	45	0.397044	1.14987	0.213415	0.793919	1	1244
GOBP_IMPORT_INTO_NUCLEUS	142	0.250669	1.14955	0.225434	0.794405	1	3239
GOBP_TISSUE_MIGRATION	271	0.279106	1.14955	0.200385	0.793782	1	2941
HP_ANAL_STENOSIS	25	0.433759	1.14915	0.242144	0.794594	1	1821
GOBP_CHONDROCYTE_PROLIFERATION	20	0.454485	1.14897	0.28	0.794616	1	1989
GOBP_ENTEROENDOCRINE_CELL_DIFFERENTIATION	29	0.415779	1.14882	0.234615	0.794502	1	4182
GOBP_PRIMARY_ALCOHOL_METABOLIC_PROCESS	80	0.397725	1.1486	0.243028	0.794656	1	1972
HP_MEGALOBLASTIC_ANEMIA	17	0.429655	1.14822	0.312749	0.795379	1	2048
GOBP_IMPORT_INTO_CELL	203	0.340566	1.14771	0.200401	0.796591	1	2547
GOBP_VASCULOGENESIS	72	0.363083	1.14727	0.267578	0.797521	1	2505
GOBP_REGULATION_OF_MUSCLE_ADAPTATION	66	0.362643	1.14719	0.265873	0.797186	1	3519
GOBP_MULTICELLULAR_ORGANISM_GROWTH	123	0.301025	1.14697	0.222433	0.797323	1	1576
GOBP_SENSORY_PERCEPTION_OF_LIGHT_STIMULUS	163	0.387752	1.14667	0.220238	0.797757	1	2945
GOBP_ORGANIC_HYDROXY_COMPOUND_TRANSPORT	208	0.325116	1.14656	0.173004	0.797555	1	2123
GOBP_REACTIVE_NITROGEN_SPECIES_METABOLIC_PROCESS	66	0.302327	1.14638	0.245174	0.797551	1	3402
GOBP_RESPONSE_TO_REACTIVE_OXYGEN_SPECIES	170	0.277789	1.14631	0.225141	0.797159	1	2398
HP_PATELLAR_APLASIA	17	0.474569	1.14627	0.284585	0.796696	1	1442
GOCC_INTRINSIC_COMPONENT_OF_SYNAPTIC_VESICLE_MEMBRANE	33	0.399456	1.14611	0.258449	0.796694	1	2158
GOBP_POSITIVE_REGULATION_OF_GROWTH	208	0.278438	1.14582	0.137177	0.79702	1	2779
GOBP_NEGATIVE_REGULATION_OF_MYELOID_CELL_DIFFERENTIATION	69	0.322222	1.14564	0.206751	0.797038	1	2660
GOBP_POSITIVE_REGULATION_OF_MUSCLE_CELL_DIFFERENTIATION	53	0.359453	1.14538	0.25	0.797355	1	3258
GOBP_REGULATION_OF_ACTIN_NUCLEATION	25	0.36061	1.14518	0.282101	0.797434	1	2420
GOBP_TYPE_B_PANCREATIC_CELL_DEVELOPMENT	22	0.420016	1.14511	0.271698	0.797071	1	4182
GOBP_PROTEIN_CONTAINING_COMPLEX_LOCALIZATION	134	0.295004	1.14495	0.272549	0.796984	1	1506
HP_OROMOTOR_APRAXIA	18	0.485661	1.14477	0.30303	0.797006	1	3171
GOBP_MESONEPHRIC_TUBULE_MORPHOGENESIS	58	0.406868	1.14457	0.216867	0.79712	1	2432
GOMF_MAGNESIUM_ION_BINDING	168	0.252593	1.14419	0.2	0.797897	1	3026
GOBP_POSITIVE_REGULATION_OF_EPITHELIAL_CELL_DIFFERENTIATION	52	0.406036	1.14416	0.249077	0.797341	1	3259
GOBP_REGULATION_OF_EXTRACELLULAR_MATRIX_ORGANIZATION	47	0.390069	1.14384	0.275335	0.797829	1	1468
GOMF_DEMETHYLASE_ACTIVITY	30	0.335353	1.14383	0.265469	0.797243	1	1164
HP_HOARSE_VOICE	85	0.309895	1.14376	0.202783	0.796884	1	2074
GOBP_POSITIVE_REGULATION_OF_REACTIVE_OXYGEN_SPECIES_METABOLIC_PROCESS	56	0.334338	1.14356	0.242063	0.796968	1	1264
GOBP_REGULATION_OF_STEROID_HORMONE_BIOSYNTHETIC_PROCESS	15	0.495453	1.14351	0.304609	0.796515	1	3653
GOBP_REGULATION_OF_CYCLASE_ACTIVITY	65	0.383068	1.14324	0.198428	0.796862	1	1283
HP_FEMALE_EXTERNAL_GENITALIA_IN_INDIVIDUAL_WITH_46_XY_KARYOTYPE	16	0.501669	1.14302	0.262956	0.796978	1	1489
GOBP_COPULATION	22	0.474687	1.14291	0.259766	0.796724	1	3693
HP_HIGH_HYPERMETROPIA	52	0.338475	1.14279	0.255238	0.796551	1	3276
GOMF_MONOCARBOXYLIC_ACID_BINDING	65	0.349058	1.14268	0.198444	0.796356	1	1290
GOBP_THYROID_GLAND_DEVELOPMENT	25	0.426345	1.14262	0.262956	0.795976	1	4424
GOBP_U2_TYPE_PRESPLICEOSOME_ASSEMBLY	21	0.342791	1.14244	0.317647	0.795986	1	4987
GOCC_U2_SNRNP	21	0.342791	1.14244	0.317647	0.795366	1	4987
GOBP_RESPONSE_TO_TEMPERATURE_STIMULUS	156	0.296736	1.14241	0.196078	0.794876	1	3085
GOBP_SPECIFICATION_OF_ANIMAL_ORGAN_IDENTITY	31	0.44772	1.14225	0.253465	0.794831	1	2843
GOBP_VASCULAR_ENDOTHELIAL_GROWTH_FACTOR_PRODUCTION	30	0.38448	1.1421	0.270217	0.794713	1	1376
GOBP_REGULATION_OF_CELL_MATRIX_ADHESION	106	0.306639	1.14159	0.226306	0.795876	1	2379
GOBP_REGULATION_OF_PRODUCTION_OF_SMALL_RNA_INVOLVED_IN_GENE_SILENCING_BY_RNA	20	0.456443	1.14155	0.323475	0.795403	1	1134
GOBP_DOPAMINE_METABOLIC_PROCESS	36	0.427112	1.14144	0.267578	0.79522	1	2103
GOBP_LENS_FIBER_CELL_DIFFERENTIATION	31	0.412824	1.14126	0.238659	0.795261	1	1699
GOMF_METHYLATED_HISTONE_BINDING	61	0.301938	1.14086	0.291585	0.796084	1	3599
GOBP_POSITIVE_REGULATION_OF_STEM_CELL_PROLIFERATION	44	0.383804	1.14056	0.240458	0.796555	1	2328
GOBP_ARACHIDONIC_ACID_METABOLIC_PROCESS	46	0.384018	1.1404	0.233083	0.796517	1	3099
HP_CORNEAL_DYSTROPHY	27	0.421487	1.14019	0.298246	0.796656	1	1625
HP_EPIPHYSEAL_STIPPLING	33	0.360073	1.14013	0.328125	0.796253	1	1461
HP_MENORRHAGIA	26	0.396426	1.1396	0.248	0.79758	1	2336
GOBP_POSITIVE_REGULATION_OF_VASCULATURE_DEVELOPMENT	139	0.318164	1.13957	0.208502	0.797089	1	2297
GOBP_COLUMNAR_CUBOIDAL_EPITHELIAL_CELL_DIFFERENTIATION	96	0.345946	1.13929	0.22158	0.79744	1	3018
HP_GLIOMA	41	0.308195	1.13929	0.282609	0.79684	1	356
GOBP_POSITIVE_REGULATION_OF_ADENYLATE_CYCLASE_ACTIVITY	30	0.442681	1.13903	0.239845	0.797125	1	2603
GOBP_NEGATIVE_REGULATION_OF_OXIDATIVE_STRESS_INDUCED_CELL_DEATH	40	0.318129	1.13903	0.282651	0.796533	1	2398
HP_PEG_SHAPED_MAXILLARY_LATERAL_INCISORS	16	0.46391	1.13875	0.305503	0.796931	1	3578
GOBP_NEGATIVE_REGULATION_OF_MUSCLE_HYPERTROPHY	23	0.368582	1.1387	0.285996	0.796513	1	3781
GOBP_ANION_TRANSMEMBRANE_TRANSPORT	200	0.326388	1.1385	0.204365	0.796629	1	2234
GOBP_FOREBRAIN_DEVELOPMENT	305	0.31077	1.13816	0.168932	0.797192	1	2513
HP_HYPOPARATHYROIDISM	27	0.39979	1.13812	0.305769	0.79672	1	2340
HP_HYPOTHERMIA	31	0.435653	1.13749	0.24466	0.798351	1	1369
HP_BIMANUAL_SYNKINESIA	22	0.427207	1.13748	0.241584	0.797757	1	3171
GOBP_TRANSCRIPTION_BY_RNA_POLYMERASE_III	43	0.333853	1.13744	0.337711	0.797336	1	2609
GOCC_CLUSTER_OF_ACTIN_BASED_CELL_PROJECTIONS	118	0.331598	1.13708	0.242188	0.797986	1	2575
GOBP_POST_TRANSCRIPTIONAL_REGULATION_OF_GENE_EXPRESSION	365	0.18988	1.13701	0.229249	0.797621	1	3328
GOBP_REGULATION_OF_CELLULAR_RESPONSE_TO_HEAT	17	0.362795	1.1367	0.296813	0.798149	1	2921
HP_ABNORMAL_ELECTRORETINOGRAM	139	0.312435	1.13645	0.203629	0.798411	1	2886
GOBP_SPROUTING_ANGIOGENESIS	101	0.339197	1.13635	0.240918	0.798178	1	1544
GOBP_CELLULAR_RESPONSE_TO_MECHANICAL_STIMULUS	68	0.313314	1.13624	0.222649	0.797956	1	1216
HP_ABNORMALITY_OF_THE_PUBIC_HAIR	38	0.417002	1.13621	0.265625	0.797459	1	2136
GOBP_NEGATIVE_REGULATION_OF_ANOIKIS	18	0.381386	1.13617	0.293103	0.796991	1	3828
GOBP_ASTROCYTE_DIFFERENTIATION	68	0.367116	1.13602	0.238384	0.796952	1	1025
GOBP_EMBRYONIC_DIGIT_MORPHOGENESIS	43	0.370677	1.13597	0.259332	0.796556	1	2479
GOCC_CLATHRIN_COATED_PIT	65	0.340183	1.13592	0.304183	0.796103	1	2292
HP_ABNORMALITY_OF_THE_DIENCEPHALON	97	0.284117	1.13591	0.220114	0.795544	1	3171
GOBP_REGULATION_OF_CELL_FATE_COMMITMENT	30	0.419679	1.13573	0.310547	0.795588	1	1108
GOBP_MESENCHYMAL_CELL_DIFFERENTIATION	193	0.293845	1.1357	0.229907	0.795118	1	2328
GOBP_SULFUR_AMINO_ACID_METABOLIC_PROCESS	29	0.417768	1.13565	0.289109	0.794685	1	4130
GOBP_NEPHRON_DEVELOPMENT	133	0.35975	1.13558	0.242188	0.794371	1	2432
GOBP_REGULATION_OF_PLASMA_LIPOPROTEIN_PARTICLE_LEVELS	62	0.383655	1.13498	0.243094	0.79585	1	2753
GOCC_INTRINSIC_COMPONENT_OF_PRESYNAPTIC_MEMBRANE	72	0.415288	1.13496	0.271255	0.795349	1	3370
GOMF_G_PROTEIN_COUPLED_AMINE_RECEPTOR_ACTIVITY	36	0.452905	1.13475	0.235977	0.795427	1	3330
GOBP_MODULATION_BY_HOST_OF_SYMBIONT_PROCESS	64	0.30032	1.13405	0.261209	0.797383	1	2335
GOBP_SMALL_MOLECULE_BIOSYNTHETIC_PROCESS	455	0.268065	1.13394	0.179884	0.797158	1	3116
GOMF_DICARBOXYLIC_ACID_TRANSMEMBRANE_TRANSPORTER_ACTIVITY	23	0.426806	1.13389	0.279528	0.796749	1	1584
GOBP_REGULATION_OF_SYSTEM_PROCESS	466	0.328014	1.13339	0.197674	0.797956	1	3061
GOBP_EXTRINSIC_APOPTOTIC_SIGNALING_PATHWAY	192	0.257816	1.13328	0.205882	0.797768	1	2813
GOBP_SCHWANN_CELL_DIFFERENTIATION	34	0.385572	1.13298	0.273438	0.798352	1	945
GOBP_NEGATIVE_REGULATION_OF_FATTY_ACID_METABOLIC_PROCESS	28	0.388724	1.13297	0.277666	0.797766	1	1049
GOBP_POSITIVE_REGULATION_OF_CELL_DEATH	484	0.246609	1.13285	0.160305	0.797637	1	2331
HP_ABNORMALITY_OF_RETINAL_PIGMENTATION	247	0.276318	1.13283	0.203666	0.797114	1	2914
HP_ABNORMAL_FUNDUS_AUTOFLUORESCENCE_IMAGING	16	0.412339	1.13283	0.271457	0.796526	1	4112
GOBP_REGULATION_OF_RESPIRATORY_GASEOUS_EXCHANGE	20	0.454156	1.13267	0.271347	0.796463	1	545
GOBP_POSITIVE_REGULATION_OF_CARTILAGE_DEVELOPMENT	26	0.421208	1.13258	0.267057	0.796193	1	2736
GOBP_SENSORY_PERCEPTION_OF_CHEMICAL_STIMULUS	104	0.412383	1.13235	0.246521	0.796427	1	2819
HP_VAGINAL_FISTULA	19	0.356556	1.13198	0.308989	0.797164	1	3441
GOBP_NUCLEOSIDE_BISPHOSPHATE_BIOSYNTHETIC_PROCESS	47	0.31708	1.1318	0.290389	0.79722	1	2155
GOBP_EPITHELIAL_CELL_DIFFERENTIATION_INVOLVED_IN_KIDNEY_DEVELOPMENT	46	0.36311	1.13176	0.256705	0.796785	1	435
GOBP_ESTABLISHMENT_OF_PROTEIN_LOCALIZATION_TO_CHROMOSOME	18	0.345809	1.13175	0.31992	0.796213	1	258
HP_CONGENITAL_HYPOTHYROIDISM	26	0.441001	1.13174	0.283859	0.795667	1	2187
HP_ABNORMAL_SEX_DETERMINATION	16	0.475026	1.13152	0.243083	0.795873	1	1489
GOBP_PROSTANOID_BIOSYNTHETIC_PROCESS	24	0.391251	1.13135	0.246094	0.795906	1	1888
GOCC_VOLTAGE_GATED_CALCIUM_CHANNEL_COMPLEX	27	0.474924	1.13111	0.294589	0.796149	1	2252
HP_ABNORMAL_BREATH_SOUND	70	0.333584	1.1306	0.235632	0.797326	1	3477
GOMF_TRANSLATION_FACTOR_ACTIVITY_RNA_BINDING	60	0.258518	1.13046	0.306202	0.797223	1	4030
GOBP_REGULATION_OF_BMP_SIGNALING_PATHWAY	77	0.327062	1.13041	0.2643	0.79683	1	2223
GOBP_DENDRITIC_SPINE_MORPHOGENESIS	47	0.355003	1.13029	0.234615	0.796628	1	855
HP_ABNORMAL_3RD_FINGER_MORPHOLOGY	17	0.45168	1.12991	0.290262	0.797426	1	2508
GOBP_HEART_MORPHOGENESIS	204	0.338526	1.1299	0.254403	0.796882	1	2340
GOBP_RESPONSE_TO_MECHANICAL_STIMULUS	179	0.306389	1.12954	0.193359	0.797568	1	2123
GOBP_REGULATION_OF_GENERATION_OF_PRECURSOR_METABOLITES_AND_ENERGY	104	0.277668	1.12941	0.240848	0.79744	1	1594
GOBP_IMPORT_ACROSS_PLASMA_MEMBRANE	161	0.353442	1.12933	0.252049	0.797132	1	2741
GOMF_ANTIOXIDANT_ACTIVITY	60	0.348347	1.12907	0.25947	0.797428	1	2739
GOBP_ATRIOVENTRICULAR_VALVE_DEVELOPMENT	24	0.424199	1.12849	0.269618	0.798882	1	1989
GOMF_BETA_CATENIN_BINDING	73	0.332409	1.12843	0.288889	0.79852	1	2328
GOBP_ACTIVATION_OF_ADENYLATE_CYCLASE_ACTIVITY	24	0.465114	1.12842	0.301181	0.797986	1	2603
HP_PEPTIC_ULCER	28	0.351644	1.12837	0.27027	0.797551	1	2048
GOMF_ANION_TRANSMEMBRANE_TRANSPORTER_ACTIVITY	225	0.328986	1.128	0.208333	0.798217	1	2120
GOBP_PROSTAGLANDIN_TRANSPORT	19	0.407234	1.1279	0.249505	0.798008	1	1642
GOBP_NEGATIVE_REGULATION_OF_COLD_INDUCED_THERMOGENESIS	42	0.354298	1.12762	0.286267	0.798447	1	1719
GOBP_RETINA_DEVELOPMENT_IN_CAMERA_TYPE_EYE	126	0.333464	1.12753	0.224953	0.798195	1	3170
GOBP_MODULATION_BY_HOST_OF_VIRAL_PROCESS	34	0.321938	1.12751	0.288462	0.797683	1	3632
GOBP_RNA_STABILIZATION	43	0.290742	1.12745	0.267516	0.797315	1	3473
GOBP_PROTEIN_STABILIZATION	164	0.231696	1.12741	0.282306	0.796867	1	3565
GOBP_PROTEIN_CONTAINING_COMPLEX_REMODELING	29	0.462707	1.12709	0.255238	0.79742	1	2123
HP_RECEPTIVE_LANGUAGE_DELAY	52	0.29744	1.12698	0.298077	0.797195	1	4845
GOBP_PROTEIN_SUMOYLATION	47	0.275791	1.12687	0.295499	0.797018	1	811
GOBP_ORGAN_GROWTH	137	0.331118	1.12661	0.255361	0.797339	1	3236
GOBP_RESPONSE_TO_COLD	44	0.361068	1.12619	0.265038	0.798158	1	3085
GOBP_CARDIAC_ATRIUM_DEVELOPMENT	28	0.428163	1.12593	0.271654	0.798512	1	2798
HP_COLPOCEPHALY	16	0.415207	1.12585	0.338583	0.798217	1	968
GOBP_GLOMERULAR_MESANGIUM_DEVELOPMENT	17	0.470772	1.12538	0.340226	0.799189	1	2745
GOBP_NEURON_DEATH_IN_RESPONSE_TO_OXIDATIVE_STRESS	28	0.333777	1.12525	0.282983	0.799098	1	2331
HP_ABNORMAL_DURA_MATER_MORPHOLOGY	17	0.484497	1.12517	0.299803	0.798808	1	3171
GOMF_SOLUTE_CATION_ANTIPORTER_ACTIVITY	29	0.386063	1.12516	0.236434	0.798242	1	2699
GOBP_NEGATIVE_REGULATION_OF_LIPID_BIOSYNTHETIC_PROCESS	48	0.336109	1.12504	0.289575	0.79807	1	2753
GOBP_PEPTIDYL_SERINE_MODIFICATION	268	0.262322	1.12491	0.19619	0.797953	1	2284
HP_OLIGODACTYLY	25	0.427735	1.12459	0.338947	0.798514	1	4578
GOCC_CELL_BODY_MEMBRANE	24	0.444476	1.12456	0.260788	0.798052	1	2413
HP_WIDENED_SUBARACHNOID_SPACE	74	0.314755	1.12429	0.285437	0.798367	1	2983
GOBP_CELLULAR_RESPONSE_TO_LIPID	493	0.26071	1.12428	0.147573	0.797825	1	2136
GOBP_CATECHOL_CONTAINING_COMPOUND_BIOSYNTHETIC_PROCESS	20	0.477056	1.12415	0.325153	0.797722	1	768
HP_MACROGLOSSIA	119	0.274233	1.12414	0.212181	0.797171	1	2074
GOBP_CELL_DIFFERENTIATION_INVOLVED_IN_KIDNEY_DEVELOPMENT	54	0.360969	1.12402	0.270428	0.797019	1	435
GOMF_ICOSANOID_RECEPTOR_ACTIVITY	15	0.450553	1.12392	0.270059	0.796783	1	1399
GOBP_NEGATIVE_REGULATION_OF_TRANSMEMBRANE_RECEPTOR_PROTEIN_SERINE_THREONINE_KINASE_SIGNALING_PATHWAY	101	0.296801	1.12334	0.26145	0.798233	1	3396
HP_URETEROCELE	24	0.384818	1.12324	0.288235	0.798015	1	364
GOBP_REGULATION_OF_ENDOPLASMIC_RETICULUM_UNFOLDED_PROTEIN_RESPONSE	24	0.346139	1.12315	0.328767	0.797748	1	851
GOBP_CELLULAR_RESPONSE_TO_HEAT	53	0.292055	1.12294	0.277228	0.7979	1	2921
GOBP_RENAL_SYSTEM_PROCESS	106	0.3371	1.12256	0.247525	0.798677	1	3436
GOBP_REGULATION_OF_CELLULAR_RESPONSE_TO_INSULIN_STIMULUS	58	0.331943	1.12252	0.290385	0.798238	1	3212
HP_BONE_SPICULE_PIGMENTATION_OF_THE_RETINA	24	0.451732	1.12237	0.283976	0.798192	1	514
GOBP_MEMBRANE_DEPOLARIZATION_DURING_CARDIAC_MUSCLE_CELL_ACTION_POTENTIAL	19	0.469576	1.12232	0.28463	0.797796	1	593
GOCC_APICAL_PART_OF_CELL	343	0.294036	1.12228	0.203593	0.797342	1	2613
GOBP_SPINAL_CORD_DEVELOPMENT	70	0.377978	1.12189	0.268687	0.798116	1	4185
HP_ABNORMAL_NASAL_MUCOSA_MORPHOLOGY	29	0.377709	1.12185	0.249505	0.797675	1	2854
GOBP_TRANSFORMING_GROWTH_FACTOR_BETA_RECEPTOR_SIGNALING_PATHWAY	171	0.280917	1.12166	0.288425	0.79774	1	2326
GOBP_NEGATIVE_REGULATION_OF_VIRAL_ENTRY_INTO_HOST_CELL	20	0.42302	1.12161	0.277778	0.797368	1	1378
HP_PAROXYSMAL_INVOLUNTARY_EYE_MOVEMENTS	26	0.348327	1.12147	0.319106	0.797291	1	1641
GOBP_INSULIN_SECRETION	146	0.314242	1.12139	0.230453	0.796961	1	2317
GOBP_RESPONSE_TO_BMP	127	0.314984	1.12112	0.25	0.797391	1	2775
HP_DYSPHAGIA	398	0.252885	1.12087	0.234043	0.79766	1	2347
GOBP_REGULATION_OF_FIBRINOLYSIS	16	0.510319	1.12062	0.326613	0.798002	1	2062
GOCC_BASOLATERAL_PLASMA_MEMBRANE	183	0.305958	1.11988	0.195736	0.80004	1	2547
GOBP_OLFACTORY_LOBE_DEVELOPMENT	29	0.36303	1.11962	0.252964	0.800412	1	2383
GOBP_RESPONSE_TO_HEAT	96	0.281381	1.1196	0.254369	0.799911	1	2921
GOMF_TRANSLATION_REGULATOR_ACTIVITY	99	0.227122	1.1195	0.325203	0.799715	1	4030
GOBP_NEGATIVE_REGULATION_OF_NERVOUS_SYSTEM_PROCESS	17	0.417495	1.11924	0.281008	0.800046	1	1609
HP_ADULT_ONSET	224	0.278587	1.11899	0.248016	0.800331	1	2317
GOBP_EPITHELIAL_TO_MESENCHYMAL_TRANSITION_INVOLVED_IN_ENDOCARDIAL_CUSHION_FORMATION	19	0.419096	1.11896	0.309942	0.799886	1	1877
GOBP_REGULATION_OF_G_PROTEIN_COUPLED_RECEPTOR_SIGNALING_PATHWAY	117	0.326475	1.11878	0.227459	0.799926	1	1670
HP_BROAD_DISTAL_PHALANX_OF_FINGER	19	0.360127	1.11872	0.287356	0.799555	1	3276
HP_DECREASED_FERTILITY_IN_MALES	76	0.347118	1.11815	0.226306	0.800974	1	1665
GOBP_C4_DICARBOXYLATE_TRANSPORT	24	0.410241	1.11809	0.303462	0.80062	1	1872
GOBP_POSITIVE_REGULATION_OF_SYNAPTIC_TRANSMISSION	130	0.338438	1.1177	0.226	0.801439	1	1609
GOBP_POSITIVE_REGULATION_OF_TRANSLATION	105	0.212565	1.11742	0.304175	0.801824	1	2632
HP_DECREASED_CIRCULATING_FOLLICLE_STIMULATING_HORMONE_CONCENTRATION	16	0.421847	1.11697	0.314961	0.802828	1	2745
HP_REDUCED_SUBCUTANEOUS_ADIPOSE_TISSUE	23	0.355902	1.11696	0.340551	0.802281	1	637
GOBP_ARTERY_DEVELOPMENT	88	0.352349	1.11692	0.315068	0.801866	1	2340
GOBP_TRANSPORT_OF_VIRUS	20	0.331995	1.11676	0.319688	0.801881	1	1106
HP_DIMINISHED_MOVEMENT	58	0.38053	1.11667	0.277992	0.801635	1	1482
GOBP_ATRIAL_SEPTUM_DEVELOPMENT	17	0.4687	1.11664	0.278978	0.80116	1	3666
GOBP_POSITIVE_REGULATION_OF_CYCLIN_DEPENDENT_PROTEIN_KINASE_ACTIVITY	28	0.375999	1.11658	0.318533	0.800796	1	1907
GOMF_ADRENERGIC_RECEPTOR_BINDING	17	0.460432	1.11656	0.331481	0.800305	1	1606
GOCC_CATALYTIC_STEP_2_SPLICEOSOME	67	0.302777	1.11647	0.371032	0.800073	1	5446
HP_ABNORMAL_CARTILAGE_MORPHOLOGY	41	0.320013	1.11633	0.34252	0.799995	1	1461
GOBP_NEGATIVE_REGULATION_OF_ION_TRANSPORT	115	0.330697	1.11628	0.261317	0.799574	1	2000
GOBP_ORGANIC_HYDROXY_COMPOUND_CATABOLIC_PROCESS	66	0.371234	1.1161	0.277778	0.799619	1	1708
HP_CENTRAL_SCOTOMA	28	0.432086	1.11601	0.283702	0.799327	1	1641
GOBP_CELLULAR_RESPONSE_TO_ORGANIC_CYCLIC_COMPOUND	476	0.261766	1.11569	0.207921	0.799897	1	2173
HP_ABNORMALITY_OF_THE_INCISOR	104	0.300538	1.11545	0.298419	0.800169	1	4212
HP_OCULOGYRIC_CRISIS	42	0.376714	1.11536	0.297405	0.799946	1	3175
GOBP_INTERMEDIATE_FILAMENT_ORGANIZATION	52	0.435187	1.11529	0.287149	0.799596	1	3062
GOMF_RNA_POLYMERASE_II_GENERAL_TRANSCRIPTION_INITIATION_FACTOR_BINDING	23	0.343103	1.11509	0.32996	0.799694	1	2203
GOCC_TRANSFERASE_COMPLEX_TRANSFERRING_PHOSPHORUS_CONTAINING_GROUPS	233	0.225897	1.11473	0.243665	0.800308	1	2681
HP_SELECTIVE_TOOTH_AGENESIS	30	0.390596	1.11472	0.315789	0.799808	1	5524
GOMF_CALCIUM_CHANNEL_REGULATOR_ACTIVITY	33	0.401546	1.11466	0.273279	0.799453	1	2475
GOBP_RESPONSE_TO_ANGIOTENSIN	29	0.365323	1.11464	0.269841	0.798952	1	637
GOBP_REGULATION_OF_RESPONSE_TO_ENDOPLASMIC_RETICULUM_STRESS	64	0.259433	1.11463	0.260355	0.798453	1	2120
GOBP_RESPONSE_TO_KETONE	176	0.283029	1.11457	0.209804	0.798092	1	2251
GOBP_REGULATION_OF_ENDOPLASMIC_RETICULUM_STRESS_INDUCED_INTRINSIC_APOPTOTIC_SIGNALING_PATHWAY	23	0.36163	1.11454	0.343313	0.797684	1	2640
HP_DELAYED_PUBERTY	148	0.291841	1.11431	0.209213	0.797904	1	3283
GOBP_COLUMNAR_CUBOIDAL_EPITHELIAL_CELL_DEVELOPMENT	43	0.359704	1.11409	0.274472	0.79809	1	4182
GOBP_POSITIVE_REGULATION_OF_TRANSFORMING_GROWTH_FACTOR_BETA_PRODUCTION	20	0.422238	1.11404	0.343511	0.797713	1	2193
HP_ABNORMALITY_OF_FIBULA_MORPHOLOGY	45	0.341429	1.11392	0.293173	0.797534	1	2508
GOBP_ADULT_LOCOMOTORY_BEHAVIOR	69	0.348208	1.11391	0.249004	0.797009	1	1962
GOBP_POSITIVE_REGULATION_OF_PROTEIN_DEACETYLATION	24	0.296377	1.11386	0.320463	0.796651	1	442
GOBP_LOCOMOTORY_BEHAVIOR	166	0.328555	1.11384	0.241935	0.79615	1	1609
GOBP_REGULATION_OF_CELLULAR_AMIDE_METABOLIC_PROCESS	334	0.182728	1.11346	0.232794	0.796912	1	3650
HP_DECREASED_CIRCULATING_GONADOTROPIN_CONCENTRATION	21	0.401928	1.11343	0.294231	0.796449	1	2745
GOCC_CYTOPLASMIC_REGION	163	0.273031	1.11317	0.235656	0.796778	1	3533
GOBP_NEGATIVE_REGULATION_OF_ANION_TRANSPORT	17	0.434395	1.11304	0.287054	0.796684	1	3337
HP_ABNORMAL_GROWTH_HORMONE_LEVEL	102	0.292696	1.11286	0.24	0.796748	1	2843
GOBP_REGULATION_OF_INTEGRIN_MEDIATED_SIGNALING_PATHWAY	19	0.430875	1.11259	0.350305	0.797151	1	859
GOBP_NEGATIVE_REGULATION_OF_PHOSPHORYLATION	287	0.231172	1.11247	0.208812	0.797013	1	1286
GOBP_CELL_DIFFERENTIATION_IN_HINDBRAIN	18	0.423088	1.11239	0.280079	0.796738	1	3842
GOCC_INTRINSIC_COMPONENT_OF_POSTSYNAPTIC_SPECIALIZATION_MEMBRANE	55	0.401242	1.11236	0.267528	0.796293	1	2153
HP_DYSCHROMATOPSIA	20	0.434667	1.11228	0.308316	0.796018	1	2104
HP_ABNORMAL_CELL_MORPHOLOGY	20	0.403752	1.11226	0.284861	0.795568	1	2931
HP_ESODEVIATION	124	0.265936	1.11226	0.249516	0.795036	1	3017
GOBP_REGULATION_OF_BEHAVIOR	58	0.378945	1.11225	0.23913	0.794525	1	1591
GOBP_POSITIVE_REGULATION_OF_NEURON_PROJECTION_DEVELOPMENT	131	0.265554	1.11204	0.204198	0.794657	1	3457
GOMF_PROTEIN_TYROSINE_PHOSPHATASE_ACTIVITY	76	0.300382	1.11183	0.264583	0.794798	1	2033
GOMF_OXIDOREDUCTASE_ACTIVITY_ACTING_ON_THE_CH_NH_GROUP_OF_DONORS	17	0.408482	1.11174	0.321569	0.794548	1	2451
HP_ABNORMAL_SPUTUM	74	0.331834	1.11168	0.259184	0.794209	1	2277
GOMF_ACTIVE_TRANSMEMBRANE_TRANSPORTER_ACTIVITY	304	0.268495	1.11158	0.212891	0.793992	1	2077
GOBP_SERINE_FAMILY_AMINO_ACID_BIOSYNTHETIC_PROCESS	16	0.426349	1.11142	0.362	0.793996	1	2120
HP_HYPERTRIGLYCERIDEMIA	69	0.351453	1.11132	0.303675	0.793793	1	1060
GOBP_RESPONSE_TO_LIGHT_STIMULUS	251	0.269414	1.11111	0.189243	0.793997	1	2646
HP_DIPLOPIA	68	0.311527	1.11094	0.271484	0.794058	1	2287
GOBP_REGULATION_OF_FIBROBLAST_APOPTOTIC_PROCESS	18	0.373423	1.11059	0.320988	0.79474	1	1824
GOBP_RECEPTOR_INTERNALIZATION	100	0.306562	1.11043	0.263462	0.794733	1	1939
GOBP_REGULATION_OF_INTRINSIC_APOPTOTIC_SIGNALING_PATHWAY_IN_RESPONSE_TO_DNA_DAMAGE	30	0.290393	1.11042	0.305389	0.794242	1	2646
HP_ADRENAL_HYPERPLASIA	18	0.410694	1.11029	0.304348	0.794125	1	2667
GOBP_CELLULAR_RESPONSE_TO_INTERLEUKIN_1	90	0.352581	1.11021	0.285714	0.793864	1	1376
GOBP_CELL_CELL_JUNCTION_ORGANIZATION	162	0.307484	1.10997	0.219653	0.794139	1	2384
GOBP_VIRAL_TRANSLATION	16	0.341437	1.10992	0.300203	0.793786	1	4030
GOBP_NEGATIVE_REGULATION_OF_PHOSPHORUS_METABOLIC_PROCESS	331	0.229688	1.10979	0.210019	0.793676	1	1102
HP_PENDULAR_NYSTAGMUS	29	0.403203	1.10966	0.284024	0.793612	1	4201
GOBP_RESPONSE_TO_HYDROGEN_PEROXIDE	109	0.275449	1.10954	0.285441	0.793468	1	2775
GOBP_SKIN_DEVELOPMENT	211	0.31297	1.1095	0.235756	0.793047	1	2171
GOBP_REGULATION_OF_SODIUM_ION_TRANSPORT	69	0.298239	1.10945	0.246094	0.792715	1	2855
GOCC_STEREOCILIUM_BUNDLE	35	0.399283	1.10931	0.315682	0.792658	1	1261
GOBP_REGULATION_OF_MITOCHONDRIAL_MEMBRANE_POTENTIAL	50	0.298937	1.10923	0.291902	0.792422	1	226
HP_HYPERLIPOPROTEINEMIA	28	0.41531	1.10904	0.295669	0.792523	1	1035
GOBP_REGULATION_OF_NEUROTRANSMITTER_UPTAKE	16	0.498183	1.1086	0.334029	0.793472	1	1962
GOBP_REGULATION_OF_NUCLEOTIDE_EXCISION_REPAIR	26	0.303024	1.10848	0.315197	0.79335	1	3084
GOBP_NEURON_PROJECTION_ORGANIZATION	74	0.30532	1.1083	0.23855	0.793485	1	855
GOBP_REGULATION_OF_ANIMAL_ORGAN_FORMATION	24	0.466393	1.10813	0.324272	0.793528	1	2328
GOBP_CELLULAR_OXIDANT_DETOXIFICATION	70	0.324484	1.10809	0.280464	0.79311	1	2741
HP_HYPERTRICHOSIS	199	0.211698	1.10803	0.257367	0.792787	1	2712
GOBP_CENTRAL_NERVOUS_SYSTEM_NEURON_DEVELOPMENT	74	0.327284	1.10783	0.26975	0.792891	1	2458
GOBP_TRANSFORMING_GROWTH_FACTOR_BETA_PRODUCTION	39	0.347349	1.1078	0.3174	0.792465	1	2193
GOBP_ROOF_OF_MOUTH_DEVELOPMENT	73	0.339497	1.10768	0.278656	0.792333	1	2675
GOBP_REGULATION_OF_LIPOPROTEIN_LIPASE_ACTIVITY	15	0.465952	1.10736	0.291747	0.792938	1	2917
GOMF_ORGANIC_ACID_BINDING	103	0.326801	1.10711	0.263158	0.79326	1	2594
GOBP_PYRUVATE_METABOLIC_PROCESS	98	0.299648	1.10707	0.281853	0.792852	1	1470
GOBP_EMBRYONIC_EYE_MORPHOGENESIS	32	0.399938	1.10699	0.313008	0.792624	1	3018
HP_NEUROFIBROMAS	16	0.411932	1.10693	0.357006	0.792338	1	2745
GOBP_NEGATIVE_REGULATION_OF_REPRODUCTIVE_PROCESS	57	0.340816	1.10677	0.260437	0.792363	1	1792
GOBP_SEROTONIN_RECEPTOR_SIGNALING_PATHWAY	27	0.483257	1.10644	0.321862	0.792937	1	2728
GOBP_ORGANIC_ACID_CATABOLIC_PROCESS	192	0.287946	1.10632	0.276062	0.792837	1	2451
GOBP_RHYTHMIC_BEHAVIOR	39	0.376761	1.10627	0.253385	0.792467	1	1645
GOBP_NEGATIVE_REGULATION_OF_MEMBRANE_PERMEABILITY	16	0.402062	1.10547	0.366279	0.794702	1	2676
GOBP_VESICLE_CYTOSKELETAL_TRAFFICKING	51	0.294345	1.10533	0.294798	0.794641	1	1909
GOBP_CELLULAR_RESPONSE_TO_ABIOTIC_STIMULUS	280	0.240391	1.10532	0.194656	0.794149	1	1795
HP_MACULAR_DEGENERATION	70	0.316457	1.1053	0.269939	0.793694	1	3437
GOMF_TETRAPYRROLE_BINDING	113	0.342692	1.10519	0.246347	0.793545	1	2909
HP_EPILEPTIC_ENCEPHALOPATHY	84	0.316058	1.10507	0.282651	0.793475	1	2513
GOBP_POSITIVE_REGULATION_OF_CELL_JUNCTION_ASSEMBLY	79	0.344878	1.10504	0.296	0.793035	1	2326
GOBP_POSITIVE_REGULATION_OF_DNA_REPLICATION	35	0.35832	1.10504	0.314342	0.792525	1	132
GOCC_PHAGOPHORE_ASSEMBLY_SITE	27	0.29057	1.10497	0.33908	0.79223	1	1202
GOBP_EMBRYONIC_ORGAN_DEVELOPMENT	352	0.299158	1.10494	0.263566	0.79179	1	3045
HP_LOW_ANTERIOR_HAIRLINE	96	0.228251	1.10484	0.333333	0.791611	1	1208
GOBP_POSITIVE_REGULATION_OF_RECEPTOR_MEDIATED_ENDOCYTOSIS	43	0.339088	1.10477	0.266129	0.791362	1	1094
GOBP_CYTOPLASMIC_TRANSLATION	117	0.217799	1.10467	0.342629	0.79117	1	6269
GOBP_RESPONSE_TO_AMINE	39	0.3968	1.10451	0.310413	0.791179	1	3327
GOMF_OXIDOREDUCTASE_ACTIVITY_ACTING_ON_CH_OH_GROUP_OF_DONORS	102	0.321072	1.10432	0.282258	0.79131	1	1374
GOBP_SMOOTH_MUSCLE_CELL_DIFFERENTIATION	46	0.418157	1.10407	0.342967	0.791644	1	699
GOBP_NEGATIVE_REGULATION_OF_EXTRINSIC_APOPTOTIC_SIGNALING_PATHWAY_VIA_DEATH_DOMAIN_RECEPTORS	24	0.345515	1.10387	0.319838	0.791774	1	4442
GOBP_PERIPHERAL_NERVOUS_SYSTEM_DEVELOPMENT	70	0.351913	1.10342	0.264078	0.792797	1	2146
GOBP_POSITIVE_REGULATION_OF_COLLAGEN_METABOLIC_PROCESS	23	0.446134	1.10332	0.318275	0.792598	1	1627
GOBP_AORTA_MORPHOGENESIS	31	0.392908	1.1025	0.315582	0.794858	1	3043
GOBP_SENSORY_SYSTEM_DEVELOPMENT	318	0.304059	1.10249	0.231969	0.794344	1	3236
HP_DECREASED_FERTILITY_IN_FEMALES	43	0.366407	1.10231	0.261036	0.794433	1	2308
GOBP_MICROVILLUS_ASSEMBLY	21	0.350688	1.10185	0.322581	0.795437	1	1706
GOMF_OXIDOREDUCTASE_ACTIVITY_ACTING_ON_PAIRED_DONORS_WITH_INCORPORATION_OR_REDUCTION_OF_MOLECULAR_OXYGEN_REDUCED_FLAVIN_OR_FLAVOPROTEIN_AS_ONE_DONOR_AND_INCORPORATION_OF_ONE_ATOM_OF_OXYGEN	35	0.418917	1.10182	0.274704	0.795018	1	3099
HP_DECREASED_ACTIVITY_OF_MITOCHONDRIAL_COMPLEX_IV	19	0.358996	1.10162	0.308448	0.795154	1	1467
HP_IMPAIRED_TANDEM_GAIT	52	0.276967	1.10138	0.327416	0.795434	1	4686
GOBP_RESPONSE_TO_VITAMIN_A	16	0.463308	1.10138	0.324435	0.794924	1	3236
HP_APLASIA_HYPOPLASIA_OF_THE_PATELLA	22	0.431449	1.10107	0.308448	0.79545	1	1442
GOBP_CELLULAR_LIPID_CATABOLIC_PROCESS	163	0.289791	1.10091	0.278409	0.795498	1	1886
GOBP_REGULATION_OF_BLOOD_CIRCULATION	216	0.356309	1.10064	0.284294	0.79591	1	2968
GOBP_SMOOTH_MUSCLE_CELL_APOPTOTIC_PROCESS	20	0.391322	1.10049	0.295635	0.795855	1	3173
GOBP_BLOOD_VESSEL_REMODELING	38	0.358985	1.1002	0.310139	0.796303	1	2817
GOBP_POSITIVE_REGULATION_OF_CELLULAR_CATABOLIC_PROCESS	304	0.219935	1.09999	0.317669	0.796468	1	3539
HP_ACUTE_CORONARY_SYNDROME	66	0.303551	1.09993	0.263473	0.796165	1	1793
GOMF_GROWTH_FACTOR_RECEPTOR_BINDING	123	0.342652	1.09978	0.266402	0.796138	1	2761
HP_DELAYED_CLOSURE_OF_THE_ANTERIOR_FONTANELLE	22	0.341275	1.09951	0.330078	0.796513	1	185
GOBP_POSITIVE_REGULATION_OF_EPITHELIAL_TO_MESENCHYMAL_TRANSITION	44	0.341655	1.09935	0.309751	0.796571	1	2328
HP_RIGIDITY	151	0.283555	1.0992	0.269155	0.796553	1	2313
HP_POOR_FINE_MOTOR_COORDINATION	39	0.376545	1.09913	0.29901	0.796278	1	1330
GOMF_PROTEIN_DEMETHYLASE_ACTIVITY	24	0.337908	1.09911	0.360377	0.795809	1	1164
GOBP_RESPIRATORY_SYSTEM_DEVELOPMENT	177	0.31747	1.09903	0.279773	0.795579	1	2340
GOBP_REGULATION_OF_PEPTIDE_TRANSPORT	149	0.294172	1.09858	0.19604	0.796565	1	2073
GOBP_WALKING_BEHAVIOR	31	0.379922	1.09822	0.265469	0.79726	1	1821
GOMF_PHOSPHATASE_REGULATOR_ACTIVITY	74	0.268192	1.09773	0.310757	0.798402	1	2020
GOCC_CELL_PROJECTION_MEMBRANE	274	0.292738	1.09733	0.278656	0.799226	1	2529
GOBP_INTERMEDIATE_FILAMENT_BASED_PROCESS	70	0.384884	1.09682	0.291089	0.800418	1	3062
HP_HYPERURICEMIA	23	0.36375	1.09675	0.317992	0.800133	1	932
HP_RETINAL_PIGMENT_EPITHELIAL_ATROPHY	27	0.428333	1.09673	0.303644	0.7997	1	3115
GOBP_NUCLEOSOME_ASSEMBLY	37	0.291264	1.09664	0.322709	0.799494	1	3874
GOBP_NEGATIVE_REGULATION_OF_EPITHELIAL_CELL_MIGRATION	59	0.326805	1.09614	0.321429	0.800657	1	2290
GOBP_NEGATIVE_REGULATION_OF_CATABOLIC_PROCESS	245	0.222899	1.09576	0.267068	0.801473	1	1529
GOBP_POLYSACCHARIDE_BIOSYNTHETIC_PROCESS	55	0.311086	1.0956	0.311155	0.801501	1	2858
GOBP_MANGANESE_ION_TRANSPORT	16	0.414704	1.09537	0.300203	0.801743	1	1846
GOMF_HYDRO_LYASE_ACTIVITY	49	0.345692	1.09506	0.322709	0.802284	1	1712
GOBP_RESPONSE_TO_WOUNDING	484	0.265428	1.09469	0.247485	0.803014	1	2336
GOMF_PROLINE_RICH_REGION_BINDING	15	0.351008	1.09467	0.359699	0.802598	1	2775
GOBP_REGULATION_OF_MYELOID_CELL_APOPTOTIC_PROCESS	28	0.352593	1.09441	0.317172	0.802958	1	2318
GOBP_RENAL_SYSTEM_PROCESS_INVOLVED_IN_REGULATION_OF_SYSTEMIC_ARTERIAL_BLOOD_PRESSURE	24	0.415717	1.09425	0.332677	0.802968	1	2769
GOBP_REGULATION_OF_MORPHOGENESIS_OF_A_BRANCHING_STRUCTURE	45	0.371732	1.09422	0.29845	0.80255	1	2479
GOBP_NEGATIVE_REGULATION_OF_STEROID_METABOLIC_PROCESS	23	0.399794	1.09413	0.335354	0.802344	1	1980
GOBP_REGULATION_OF_ENDOCYTOSIS	163	0.257988	1.09377	0.259188	0.803067	1	843
GOBP_REGULATION_OF_NEURON_PROJECTION_REGENERATION	26	0.349777	1.09355	0.332673	0.803248	1	2098
GOBP_REGULATION_OF_TRANSCRIPTION_REGULATORY_REGION_DNA_BINDING	47	0.325583	1.09345	0.347917	0.803095	1	1956
GOBP_DORSAL_VENTRAL_PATTERN_FORMATION	69	0.352127	1.09323	0.300589	0.803342	1	3384
GOBP_REGULATION_OF_MITOCHONDRIAL_MEMBRANE_PERMEABILITY	42	0.329495	1.0932	0.330189	0.802899	1	2813
GOBP_AMEBOIDAL_TYPE_CELL_MIGRATION	368	0.253182	1.09319	0.269231	0.802418	1	2319
GOBP_POSITIVE_REGULATION_OF_DEVELOPMENTAL_GROWTH	135	0.292017	1.09313	0.252918	0.80212	1	2779
HP_DELAYED_EPIPHYSEAL_OSSIFICATION	27	0.417237	1.09312	0.317647	0.801632	1	3694
GOBP_CHAPERONE_COFACTOR_DEPENDENT_PROTEIN_REFOLDING	24	0.31699	1.09292	0.363454	0.801833	1	4192
GOBP_REGULATION_OF_CLATHRIN_DEPENDENT_ENDOCYTOSIS	17	0.400041	1.09277	0.317829	0.801814	1	714
GOBP_HINDBRAIN_MORPHOGENESIS	35	0.360974	1.09266	0.322457	0.801665	1	1444
HP_ABNORMAL_CIRCULATING_NUCLEOBASE_CONCENTRATION	36	0.344079	1.09232	0.300207	0.802329	1	932
GOBP_NEGATIVE_REGULATION_OF_VIRAL_LIFE_CYCLE	23	0.391098	1.09222	0.317554	0.802122	1	1378
HP_PHEOCHROMOCYTOMA	25	0.342095	1.09195	0.348425	0.802501	1	356
GOMF_METHYL_CPG_BINDING	18	0.4143	1.09194	0.346154	0.802021	1	1819
GOBP_STRIATED_MUSCLE_CELL_PROLIFERATION	62	0.364968	1.09142	0.30303	0.803252	1	3208
GOBP_MATURATION_OF_5_8S_RRNA_FROM_TRICISTRONIC_RRNA_TRANSCRIPT_SSU_RRNA_5_8S_RRNA_LSU_RRNA	21	0.444867	1.09133	0.410609	0.803048	1	1437
GOBP_RESPONSE_TO_METAL_ION	302	0.27242	1.0904	0.195489	0.805612	1	2697
GOBP_ENERGY_DERIVATION_BY_OXIDATION_OF_ORGANIC_COMPOUNDS	227	0.233107	1.09019	0.345168	0.805831	1	1008
GOBP_REGULATION_OF_FEEDING_BEHAVIOR	18	0.460803	1.09015	0.323529	0.805464	1	1117
HP_CHRONIC_CONSTIPATION	67	0.276679	1.09006	0.312871	0.805261	1	2280
GOBP_NEGATIVE_REGULATION_OF_T_HELPER_CELL_DIFFERENTIATION	16	0.414575	1.09004	0.368526	0.8048	1	2782
HP_AUTISM	169	0.264644	1.08913	0.276134	0.807399	1	2092
HP_LIMB_MYOCLONUS	23	0.425439	1.08891	0.34714	0.807599	1	3986
HP_FEMALE_SEXUAL_DYSFUNCTION	44	0.335714	1.0889	0.309615	0.80711	1	3171
GOBP_REGULATION_OF_VOLTAGE_GATED_CALCIUM_CHANNEL_ACTIVITY	37	0.369256	1.08883	0.331976	0.806847	1	1939
GOBP_POSITIVE_REGULATION_OF_NEURON_DIFFERENTIATION	73	0.356277	1.08852	0.332689	0.807412	1	3713
GOBP_ESTABLISHMENT_OF_ENDOTHELIAL_BARRIER	48	0.337251	1.08852	0.320388	0.806909	1	915
GOBP_ACTIVATION_OF_PROTEIN_KINASE_ACTIVITY	127	0.289673	1.08819	0.267068	0.807504	1	2856
GOBP_RETINA_HOMEOSTASIS	47	0.389173	1.08798	0.290581	0.807721	1	1035
GOBP_REGULATION_OF_SYSTEMIC_ARTERIAL_BLOOD_PRESSURE_MEDIATED_BY_A_CHEMICAL_SIGNAL	46	0.374645	1.08778	0.310924	0.807848	1	2755
GOBP_PHENOL_CONTAINING_COMPOUND_BIOSYNTHETIC_PROCESS	43	0.374032	1.08741	0.331325	0.808604	1	1807
HP_HYPERVENTILATION	24	0.393662	1.08731	0.298625	0.80842	1	1109
GOBP_SIGNAL_RELEASE	386	0.288205	1.08716	0.214859	0.808426	1	2659
GOBP_GLOMERULUS_DEVELOPMENT	65	0.347413	1.08694	0.329524	0.808636	1	1229
GOBP_TYPE_B_PANCREATIC_CELL_DIFFERENTIATION	27	0.387652	1.08684	0.302554	0.808465	1	4182
GOMF_OXIDOREDUCTASE_ACTIVITY_ACTING_ON_PAIRED_DONORS_WITH_INCORPORATION_OR_REDUCTION_OF_MOLECULAR_OXYGEN_NAD_P_H_AS_ONE_DONOR_AND_INCORPORATION_OF_ONE_ATOM_OF_OXYGEN	35	0.364299	1.0865	0.298947	0.808998	1	778
HP_NEPHROLITHIASIS	97	0.297185	1.0858	0.308765	0.810889	1	2284
GOBP_PROTEIN_LOCALIZATION_TO_NUCLEUS	251	0.230315	1.08541	0.28215	0.811665	1	2806
GOBP_PROXIMAL_DISTAL_PATTERN_FORMATION	22	0.409024	1.08541	0.336	0.811164	1	3272
GOBP_REGULATION_OF_TRIGLYCERIDE_METABOLIC_PROCESS	29	0.371292	1.08532	0.346667	0.810942	1	1002
HP_GLYCOSURIA	33	0.390096	1.08531	0.341948	0.810489	1	3824
HP_MOTOR_POLYNEUROPATHY	30	0.331565	1.08472	0.334021	0.811977	1	3919
HP_ABNORMALITY_OF_THE_PERIUNGUAL_REGION	16	0.41959	1.08469	0.328846	0.811567	1	604
GOBP_LONG_CHAIN_FATTY_ACID_BIOSYNTHETIC_PROCESS	25	0.411945	1.08469	0.333996	0.811078	1	3071
GOBP_REGULATION_OF_ALTERNATIVE_MRNA_SPLICING_VIA_SPLICEOSOME	44	0.294571	1.08457	0.352166	0.81097	1	711
GOBP_ANION_TRANSPORT	381	0.300047	1.08419	0.266272	0.81169	1	2240
GOBP_RETINA_MORPHOGENESIS_IN_CAMERA_TYPE_EYE	47	0.377028	1.08416	0.306691	0.811284	1	3499
GOCC_SPLICEOSOMAL_COMPLEX	145	0.24086	1.08401	0.384615	0.811295	1	4468
GOCC_HIPPOCAMPAL_MOSSY_FIBER_TO_CA3_SYNAPSE	26	0.418021	1.08368	0.330206	0.811854	1	1321
HP_EYELID_MYOCLONUS	37	0.38283	1.08356	0.350674	0.811751	1	3608
HP_PHONOPHOBIA	20	0.376369	1.08329	0.35214	0.812169	1	1793
GOBP_HEMATOPOIETIC_STEM_CELL_DIFFERENTIATION	33	0.339446	1.08319	0.339147	0.812005	1	2908
GOBP_POSITIVE_REGULATION_OF_STEROID_METABOLIC_PROCESS	23	0.417551	1.08307	0.335238	0.811912	1	1544
HP_ABNORMAL_CIRCULATING_RENIN	23	0.445847	1.08294	0.326733	0.811813	1	2144
GOBP_REGULATION_OF_CELL_CELL_ADHESION_MEDIATED_BY_CADHERIN	16	0.401901	1.08291	0.36811	0.811437	1	1468
HP_HYPOKINESIA	35	0.414121	1.08275	0.32613	0.811484	1	1965
GOBP_RESPONSE_TO_MANGANESE_ION	15	0.435235	1.08254	0.38015	0.811674	1	1330
GOBP_RIBOSE_PHOSPHATE_BIOSYNTHETIC_PROCESS	167	0.234407	1.08202	0.309129	0.812941	1	2155
GOMF_SERINE_TYPE_ENDOPEPTIDASE_INHIBITOR_ACTIVITY	63	0.374584	1.08163	0.345339	0.813761	1	2757
GOCC_POLYSOMAL_RIBOSOME	25	0.386696	1.08163	0.3625	0.813278	1	293
GOBP_REGULATION_OF_ERBB_SIGNALING_PATHWAY	65	0.293544	1.08141	0.308468	0.813522	1	1285
GOBP_PHOTOTRANSDUCTION_VISIBLE_LIGHT	18	0.464148	1.08121	0.364356	0.813696	1	3329
HP_TUBE_FEEDING	193	0.243445	1.08076	0.313725	0.814643	1	3175
GOCC_PRECATALYTIC_SPLICEOSOME	42	0.290594	1.08049	0.377734	0.815038	1	5007
GOBP_RESPONSE_TO_TRANSFORMING_GROWTH_FACTOR_BETA	224	0.2639	1.08048	0.328872	0.814575	1	3027
HP_DEEP_VENOUS_THROMBOSIS	21	0.411129	1.08033	0.365503	0.81455	1	2072
GOBP_REGULATION_OF_ANION_TRANSPORT	78	0.3281	1.07984	0.285714	0.8157	1	2293
HP_BILATERAL_CLEFT_PALATE	15	0.438957	1.07973	0.384016	0.815592	1	2270
GOBP_CENTRAL_NERVOUS_SYSTEM_NEURON_DIFFERENTIATION	135	0.311924	1.0793	0.303435	0.816524	1	2085
GOBP_RESPONSE_TO_LEUKEMIA_INHIBITORY_FACTOR	85	0.270439	1.07906	0.295833	0.816822	1	3582
GOBP_REGULATION_OF_PROTEIN_SUMOYLATION	20	0.290868	1.07789	0.359855	0.820257	1	2328
GOBP_NEGATIVE_REGULATION_OF_CELL_GROWTH	157	0.262019	1.07769	0.289628	0.820396	1	2383
GOBP_DETERMINATION_OF_ADULT_LIFESPAN	16	0.378048	1.07766	0.362903	0.820005	1	1214
GOBP_LIPID_CATABOLIC_PROCESS	242	0.281752	1.07737	0.291115	0.820444	1	1712
HP_ABNORMAL_ECHOCARDIOGRAM	17	0.464301	1.07725	0.37721	0.820372	1	1585
HP_HYPERMETROPIA	195	0.250975	1.077	0.276923	0.820715	1	2921
GOBP_POSITIVE_REGULATION_OF_NEUROTRANSMITTER_SECRETION	15	0.44795	1.0769	0.324219	0.820529	1	1442
HP_TISSUE_ISCHEMIA	97	0.294361	1.07678	0.314741	0.820394	1	2181
GOBP_CELL_PROLIFERATION_IN_HINDBRAIN	15	0.467927	1.0767	0.350195	0.820163	1	4424
GOBP_LONG_TERM_SYNAPTIC_DEPRESSION	25	0.377725	1.07645	0.321499	0.820518	1	2313
HP_ELFIN_FACIES	17	0.412716	1.0762	0.353965	0.820859	1	1793
GOBP_RESPONSE_TO_RADIATION	357	0.242534	1.07611	0.233129	0.820654	1	1965
HP_BREAST_HYPOPLASIA	34	0.383836	1.07605	0.358674	0.820337	1	3295
HP_SHUFFLING_GAIT	34	0.35464	1.07591	0.340952	0.820311	1	1246
HP_PHOTOPHOBIA	184	0.290903	1.07587	0.292783	0.819925	1	2914
GOMF_KINASE_ACTIVATOR_ACTIVITY	94	0.314935	1.07568	0.295775	0.820074	1	2621
GOBP_POSITIVE_REGULATION_OF_ATP_METABOLIC_PROCESS	29	0.373355	1.07537	0.342052	0.820608	1	1441
HP_SHORT_THORAX	26	0.399685	1.07525	0.355963	0.820512	1	3428
GOBP_EMBRYONIC_PATTERN_SPECIFICATION	52	0.359939	1.07505	0.325349	0.820705	1	2355
HP_MORPHOLOGICAL_ABNORMALITY_OF_THE_VESTIBULE_OF_THE_INNER_EAR	23	0.396514	1.07491	0.357741	0.820655	1	2184
HP_PSYCHOGENIC_NON_EPILEPTIC_SEIZURE	83	0.248437	1.07478	0.34375	0.820559	1	4212
GOBP_ENDOTHELIAL_CELL_APOPTOTIC_PROCESS	51	0.337999	1.07453	0.33	0.820922	1	3204
GOBP_ACIDIC_AMINO_ACID_TRANSPORT	54	0.332874	1.07445	0.338645	0.820663	1	2347
HP_ABNORMAL_CIRCULATING_CARBOHYDRATE_CONCENTRATION	46	0.278725	1.07444	0.348928	0.820224	1	3636
HP_IRREGULAR_MENSTRUATION	31	0.304231	1.07417	0.336673	0.820617	1	2284
HP_ESOPHAGITIS	28	0.352551	1.07411	0.363636	0.82033	1	2217
HP_LARGE_FOR_GESTATIONAL_AGE	41	0.339957	1.0741	0.330769	0.819878	1	2317
HP_POSTURAL_INSTABILITY	64	0.314617	1.07404	0.358974	0.819565	1	2280
GOMF_ATP_DEPENDENT_PROTEIN_FOLDING_CHAPERONE	27	0.361579	1.07355	0.396728	0.820743	1	4239
GOBP_LOW_DENSITY_LIPOPROTEIN_PARTICLE_CLEARANCE	24	0.407469	1.07352	0.358121	0.820353	1	2753
GOBP_RESPONSE_TO_OXIDATIVE_STRESS	346	0.236416	1.0735	0.296015	0.819911	1	2775
GOBP_NEGATIVE_REGULATION_OF_RHO_PROTEIN_SIGNAL_TRANSDUCTION	19	0.417475	1.07322	0.379648	0.820353	1	1444
GOBP_ENDOTHELIAL_CELL_DEVELOPMENT	62	0.320443	1.07305	0.354286	0.820402	1	1007
HP_ABNORMALITY_OF_SECONDARY_SEXUAL_HAIR	53	0.381504	1.07298	0.34104	0.820157	1	2136
GOBP_POSITIVE_REGULATION_OF_POTASSIUM_ION_TRANSMEMBRANE_TRANSPORTER_ACTIVITY	21	0.434708	1.07283	0.364683	0.820144	1	608
HP_GERM_CELL_NEOPLASIA	40	0.363474	1.07258	0.315582	0.820484	1	371
GOBP_POSTSYNAPSE_ASSEMBLY	23	0.423186	1.07238	0.313131	0.820671	1	1109
HP_ABNORMALITY_OF_THE_HYPOTHALAMUS_PITUITARY_AXIS	279	0.264408	1.07219	0.28937	0.820766	1	2536
GOBP_RESPONSE_TO_CATECHOLAMINE	82	0.335393	1.07212	0.326446	0.820527	1	2831
GOCC_CILIUM	397	0.258431	1.07196	0.288235	0.820537	1	3428
HP_ABNORMAL_RENAL_TUBULE_MORPHOLOGY	71	0.290181	1.07177	0.330709	0.820666	1	2178
GOBP_POSITIVE_REGULATION_OF_HISTONE_DEACETYLATION	19	0.321037	1.07174	0.373333	0.820277	1	442
GOBP_ANDROGEN_METABOLIC_PROCESS	29	0.390581	1.07156	0.348	0.820363	1	1153
HP_ABNORMAL_ENCHONDRAL_OSSIFICATION	107	0.279358	1.07155	0.308571	0.819898	1	2508
GOMF_OXIDOREDUCTASE_ACTIVITY_ACTING_ON_PEROXIDE_AS_ACCEPTOR	42	0.346628	1.07139	0.335863	0.819926	1	2183
GOCC_NEURON_TO_NEURON_SYNAPSE	271	0.282384	1.07098	0.276803	0.820794	1	2467
GOBP_CELLULAR_RESPONSE_TO_OSMOTIC_STRESS	42	0.319723	1.07082	0.355433	0.820826	1	2677
GOBP_G_PROTEIN_COUPLED_RECEPTOR_SIGNALING_PATHWAY_COUPLED_TO_CYCLIC_NUCLEOTIDE_SECOND_MESSENGER	57	0.405867	1.07037	0.339286	0.821854	1	2728
GOBP_ADULT_BEHAVIOR	123	0.324517	1.07018	0.286585	0.821952	1	1962
GOMF_SODIUM_CHANNEL_REGULATOR_ACTIVITY	28	0.370834	1.06983	0.354167	0.822662	1	3091
HP_RETINAL_DEGENERATION	217	0.253143	1.06963	0.289575	0.822816	1	3437
GOBP_MESENCHYMAL_CELL_PROLIFERATION	40	0.384774	1.06954	0.35098	0.822606	1	2415
GOBP_POSITIVE_REGULATION_OF_SMOOTH_MUSCLE_CONTRACTION	26	0.39928	1.06946	0.345382	0.822406	1	3268
GOMF_PROTEIN_PHOSPHATASE_2A_BINDING	22	0.31678	1.06934	0.378641	0.82233	1	3570
GOBP_NEURAL_RETINA_DEVELOPMENT	60	0.352186	1.06932	0.316306	0.82193	1	3070
GOBP_NEGATIVE_REGULATION_OF_CELL_DEVELOPMENT	152	0.298645	1.06905	0.315041	0.822366	1	1198
GOBP_HORMONE_BIOSYNTHETIC_PROCESS	62	0.374235	1.06893	0.353755	0.822271	1	3373
GOCC_GLYCOPROTEIN_COMPLEX	20	0.462537	1.06857	0.394	0.822971	1	1757
HP_ABNORMAL_SOCIAL_BEHAVIOR	154	0.242649	1.06838	0.299803	0.823126	1	1396
HP_NEOPLASM_OF_HEAD_AND_NECK	33	0.297792	1.06826	0.358871	0.823044	1	2621
GOBP_REGULATION_OF_NERVOUS_SYSTEM_PROCESS	115	0.311241	1.06816	0.27044	0.822909	1	2347
GOBP_PROTEIN_KINASE_B_SIGNALING	166	0.259517	1.06806	0.292731	0.822766	1	2795
GOMF_ACYL_COA_BINDING	18	0.343677	1.06806	0.364706	0.822284	1	1246
GOBP_MEMBRANE_DEPOLARIZATION_DURING_ACTION_POTENTIAL	33	0.398554	1.06801	0.306273	0.822002	1	593
GOBP_CARBOHYDRATE_METABOLIC_PROCESS	469	0.237435	1.06793	0.278752	0.821777	1	1842
GOBP_POSITIVE_REGULATION_OF_SUBSTRATE_ADHESION_DEPENDENT_CELL_SPREADING	37	0.333979	1.06774	0.379845	0.821913	1	2958
GOBP_ALDITOL_METABOLIC_PROCESS	17	0.442592	1.06767	0.366599	0.821686	1	752
HP_FEMALE_INFERTILITY	26	0.390879	1.06763	0.338491	0.821321	1	2889
HP_HYPOPLASIA_OF_THE_FOVEA	23	0.436149	1.06759	0.356108	0.820968	1	4126
GOMF_MONOOXYGENASE_ACTIVITY	80	0.338318	1.06753	0.332645	0.820723	1	3099
GOBP_FIBRINOLYSIS	25	0.426032	1.06751	0.384458	0.820288	1	2062
HP_ABNORMAL_LEFT_VENTRICULAR_FUNCTION	68	0.378274	1.06743	0.366541	0.82006	1	1902
GOBP_HIPPO_SIGNALING	30	0.331395	1.0674	0.369478	0.819692	1	3076
GOBP_NEGATIVE_REGULATION_OF_HYDROLASE_ACTIVITY	265	0.262923	1.06723	0.309474	0.819757	1	2806
GOBP_REACTIVE_OXYGEN_SPECIES_METABOLIC_PROCESS	182	0.25679	1.06719	0.285714	0.819422	1	2286
HP_ABNORMAL_TONGUE_MORPHOLOGY	245	0.235488	1.06712	0.277457	0.819146	1	1367
HP_ORAL_LEUKOPLAKIA	17	0.396283	1.06669	0.376	0.820041	1	3565
GOBP_MEMORY	97	0.331068	1.06608	0.321012	0.821575	1	3440
GOBP_INTESTINAL_EPITHELIAL_CELL_DIFFERENTIATION	22	0.409615	1.06608	0.352227	0.821102	1	2295
GOBP_ODONTOGENESIS_OF_DENTIN_CONTAINING_TOOTH	70	0.337523	1.06584	0.347913	0.821423	1	2432
HP_ADRENAL_OVERACTIVITY	36	0.38863	1.06556	0.349398	0.821842	1	2284
GOBP_MALE_SEX_DIFFERENTIATION	142	0.283912	1.0655	0.292308	0.821556	1	2676
GOBP_NEGATIVE_REGULATION_OF_INTRACELLULAR_SIGNAL_TRANSDUCTION	392	0.216549	1.06533	0.305769	0.82169	1	1225
GOBP_DOPAMINE_TRANSPORT	39	0.411558	1.06511	0.345679	0.821931	1	1412
GOBP_MESENCHYME_DEVELOPMENT	235	0.280826	1.06511	0.315094	0.821461	1	2340
GOBP_KILLING_BY_HOST_OF_SYMBIONT_CELLS	21	0.455154	1.06478	0.369427	0.822054	1	2106
GOBP_NEGATIVE_REGULATION_OF_TRANSFORMING_GROWTH_FACTOR_BETA_RECEPTOR_SIGNALING_PATHWAY	69	0.287156	1.06467	0.37782	0.821944	1	2184
GOBP_REGULATION_OF_CELLULAR_RESPONSE_TO_TRANSFORMING_GROWTH_FACTOR_BETA_STIMULUS	108	0.268941	1.06466	0.350282	0.821482	1	3396
GOBP_TRANSMEMBRANE_RECEPTOR_PROTEIN_SERINE_THREONINE_KINASE_SIGNALING_PATHWAY	288	0.263582	1.06455	0.349904	0.821341	1	2372
GOBP_RESPONSE_TO_DIETARY_EXCESS	26	0.397726	1.06402	0.34608	0.822605	1	1279
HP_HIGH_ANTERIOR_HAIRLINE	49	0.28052	1.06356	0.372781	0.82363	1	4039
GOBP_DEVELOPMENTAL_PIGMENTATION	41	0.322025	1.06341	0.337187	0.823653	1	2611
GOMF_CARBOXYLIC_ACID_BINDING	131	0.303523	1.06326	0.334653	0.823647	1	3112
GOBP_EPITHELIAL_STRUCTURE_MAINTENANCE	24	0.418809	1.06318	0.352362	0.823436	1	1827
HP_SHORT_TIBIA	16	0.452241	1.06301	0.359281	0.823543	1	2095
GOBP_NEGATIVE_REGULATION_OF_LEUKOCYTE_MIGRATION	41	0.328752	1.06291	0.333988	0.823407	1	887
HP_RETINAL_ATROPHY	115	0.270348	1.0629	0.324219	0.822972	1	4212
HP_HYPOGONADISM	318	0.26167	1.06261	0.281573	0.823408	1	2918
GOBP_MORPHOGENESIS_OF_AN_EPITHELIAL_FOLD	18	0.437023	1.06253	0.384314	0.823214	1	2479
HP_ABNORMAL_CALCIUM_PHOSPHATE_REGULATING_HORMONE_LEVEL	38	0.330174	1.06233	0.319471	0.823392	1	1970
GOBP_NEGATIVE_REGULATION_OF_NERVOUS_SYSTEM_DEVELOPMENT	123	0.298652	1.06226	0.322068	0.823115	1	1198
GOBP_NEUROEPITHELIAL_CELL_DIFFERENTIATION	28	0.38983	1.06171	0.342967	0.824442	1	2988
GOBP_REGULATION_OF_HISTONE_MODIFICATION	140	0.229606	1.06138	0.340265	0.825059	1	4262
GOBP_STEROL_METABOLIC_PROCESS	127	0.289144	1.06111	0.315094	0.825436	1	2917
HP_NORMOCHROMIC_ANEMIA	27	0.327451	1.06087	0.37428	0.825776	1	3752
HP_EPISODIC_ATAXIA	21	0.435134	1.06085	0.40081	0.825363	1	1325
GOBP_NEGATIVE_REGULATION_OF_CARTILAGE_DEVELOPMENT	24	0.39813	1.06077	0.379242	0.825149	1	2377
GOBP_REGULATION_OF_NITRIC_OXIDE_METABOLIC_PROCESS	50	0.297628	1.06074	0.379507	0.824755	1	3402
GOBP_POSITIVE_REGULATION_OF_TRANSCRIPTION_BY_RNA_POLYMERASE_III	16	0.388472	1.06046	0.380769	0.825208	1	4981
GOBP_RESPONSE_TO_VITAMIN_D	33	0.369336	1.06022	0.348337	0.825541	1	1666
GOBP_POSITIVE_REGULATION_OF_AMINE_TRANSPORT	37	0.386247	1.06013	0.377016	0.825378	1	3327
GOBP_CIRCADIAN_SLEEP_WAKE_CYCLE_SLEEP	15	0.438134	1.06011	0.363296	0.824988	1	719
HP_ABNORMAL_EPIGLOTTIS_MORPHOLOGY	15	0.419452	1.06006	0.395833	0.824669	1	56
GOBP_RESPONSE_TO_ELECTRICAL_STIMULUS	36	0.365262	1.06002	0.367505	0.824312	1	2354
GOBP_SLEEP	25	0.410102	1.05996	0.335849	0.824047	1	854
HP_PAPILLARY_THYROID_CARCINOMA	20	0.329457	1.05986	0.377432	0.82389	1	56
GOBP_RIBOSOMAL_LARGE_SUBUNIT_BIOGENESIS	55	0.373796	1.05971	0.439842	0.823912	1	5143
GOBP_NEGATIVE_REGULATION_OF_CYTOKINE_PRODUCTION_INVOLVED_IN_INFLAMMATORY_RESPONSE	17	0.417577	1.05971	0.378819	0.823453	1	918
GOMF_FLIPPASE_ACTIVITY	15	0.39822	1.0596	0.381226	0.82336	1	807
GOBP_REGULATION_OF_TRANS_SYNAPTIC_SIGNALING	347	0.285862	1.05949	0.252941	0.823248	1	2506
GOBP_NEGATIVE_REGULATION_OF_PROTEIN_DEPHOSPHORYLATION	26	0.316834	1.05942	0.383333	0.822991	1	915
GOBP_NEGATIVE_REGULATION_OF_DNA_BIOSYNTHETIC_PROCESS	30	0.319041	1.05928	0.357834	0.82298	1	2538
GOMF_MYOSIN_PHOSPHATASE_ACTIVITY	55	0.289809	1.05924	0.353635	0.822634	1	2203
GOBP_MITOCHONDRIAL_OUTER_MEMBRANE_PERMEABILIZATION_INVOLVED_IN_PROGRAMMED_CELL_DEATH	30	0.330359	1.05917	0.374046	0.822414	1	2813
GOMF_METAL_ION_TRANSMEMBRANE_TRANSPORTER_ACTIVITY	322	0.324038	1.05907	0.343195	0.822241	1	2317
GOBP_MONOAMINE_TRANSPORT	69	0.370502	1.05892	0.325253	0.822248	1	2603
HP_CHOREA	219	0.232026	1.05886	0.299799	0.821964	1	3025
GOBP_NUCLEOSIDE_PHOSPHATE_BIOSYNTHETIC_PROCESS	206	0.222022	1.05881	0.331984	0.82167	1	1321
GOBP_POSITIVE_REGULATION_OF_MUSCLE_CELL_APOPTOTIC_PROCESS	22	0.382061	1.05858	0.380855	0.821973	1	2168
GOMF_COPPER_ION_BINDING	47	0.300832	1.05852	0.342685	0.821668	1	1247
GOBP_SENSORY_PERCEPTION	450	0.322977	1.05808	0.317025	0.822679	1	2773
GOBP_CELL_GROWTH	397	0.234822	1.05802	0.300567	0.822401	1	2813
GOBP_REGULATION_OF_AEROBIC_RESPIRATION	26	0.317794	1.05791	0.397638	0.822284	1	2732
GOBP_NEUROTRANSMITTER_REUPTAKE	33	0.418399	1.05763	0.390144	0.822718	1	2547
GOMF_CALCIUM_DEPENDENT_PROTEIN_BINDING	67	0.33558	1.05759	0.370742	0.822397	1	1382
GOBP_CELL_DIFFERENTIATION_INVOLVED_IN_METANEPHROS_DEVELOPMENT	22	0.417645	1.0574	0.370656	0.822544	1	2745
GOBP_ZYMOGEN_ACTIVATION	57	0.332505	1.05738	0.383984	0.822122	1	3206
GOBP_CYTOKINE_PRODUCTION_INVOLVED_IN_INFLAMMATORY_RESPONSE	42	0.354064	1.05726	0.356436	0.822047	1	918
GOBP_VESICLE_CARGO_LOADING	25	0.298049	1.05699	0.395307	0.822493	1	1884
GOBP_DIGESTION	102	0.344123	1.05681	0.330078	0.822592	1	2923
GOBP_CALCIUM_ION_REGULATED_EXOCYTOSIS	50	0.342689	1.05648	0.394841	0.82319	1	2321
GOBP_PROTEIN_FOLDING	162	0.2168	1.05626	0.365112	0.823438	1	4318
GOBP_WOUND_HEALING	368	0.26194	1.05563	0.323045	0.824995	1	2336
GOBP_REGULATION_OF_NUCLEOCYTOPLASMIC_TRANSPORT	98	0.249404	1.05545	0.361905	0.825123	1	1490
HP_FUNCTIONAL_ABNORMALITY_OF_THE_MIDDLE_EAR	300	0.246786	1.05545	0.326044	0.824684	1	3441
HP_UNDERDEVELOPED_NASAL_ALAE	66	0.28531	1.05535	0.372671	0.824564	1	1331
GOBP_REGULATION_OF_TRANSMISSION_OF_NERVE_IMPULSE	15	0.454748	1.05525	0.372709	0.82442	1	1198
HP_ABNORMAL_MACULAR_MORPHOLOGY	142	0.274824	1.05503	0.346392	0.824667	1	3332
HP_ARTERIAL_STENOSIS	88	0.310854	1.05497	0.334638	0.824404	1	1877
GOBP_LONG_CHAIN_FATTY_ACID_TRANSPORT	54	0.331111	1.05495	0.337374	0.824002	1	3629
HP_RADIOULNAR_SYNOSTOSIS	61	0.267358	1.05487	0.357834	0.82382	1	1248
HP_ABNORMALITY_OF_URINE_CALCIUM_CONCENTRATION	59	0.314767	1.05472	0.338583	0.82383	1	1793
GOBP_POSITIVE_REGULATION_OF_VASOCONSTRICTION	30	0.386781	1.05448	0.336653	0.824121	1	2775
HP_ABNORMALITY_OF_CARPAL_BONE_OSSIFICATION	26	0.358315	1.05445	0.383142	0.82377	1	3428
GOMF_PROTEIN_HETERODIMERIZATION_ACTIVITY	209	0.234423	1.05439	0.355599	0.823503	1	3330
HP_RESPIRATORY_DISTRESS	149	0.243966	1.05374	0.369318	0.825145	1	3358
GOMF_SULFOTRANSFERASE_ACTIVITY	34	0.346713	1.05353	0.375	0.825381	1	1716
GOMF_MOLECULAR_FUNCTION_ACTIVATOR_ACTIVITY	48	0.274294	1.0535	0.365949	0.82499	1	1812
GOCC_CYTOSOLIC_LARGE_RIBOSOMAL_SUBUNIT	40	0.345072	1.05333	0.408829	0.825055	1	6257
HP_ABNORMAL_EATING_BEHAVIOR	87	0.284879	1.05325	0.341223	0.824856	1	3636
GOCC_NEURON_PROJECTION_TERMINUS	106	0.33096	1.05306	0.344262	0.825032	1	3327
GOBP_RENAL_TUBULE_DEVELOPMENT	81	0.360886	1.053	0.371486	0.824778	1	2432
HP_POSTERIOR_EMBRYOTOXON	47	0.298696	1.05267	0.382766	0.825367	1	1793
GOBP_RESPONSE_TO_XENOBIOTIC_STIMULUS	362	0.271585	1.05267	0.331992	0.824911	1	1702
GOBP_POSITIVE_REGULATION_OF_MESENCHYMAL_CELL_PROLIFERATION	23	0.387476	1.05266	0.377953	0.824484	1	2415
HP_IMPAIRED_MASTICATION	30	0.391199	1.05251	0.401559	0.824506	1	3645
GOBP_GLIAL_CELL_DIFFERENTIATION	188	0.283835	1.05234	0.324853	0.824587	1	2328
HP_SLEEP_DISTURBANCE	463	0.227107	1.05232	0.324427	0.824195	1	3175
GOBP_EPITHELIAL_CELL_APOPTOTIC_PROCESS	114	0.287845	1.0521	0.314115	0.824446	1	2798
HP_METABOLIC_ALKALOSIS	17	0.427015	1.05187	0.361493	0.824754	1	1753
GOBP_MITOCHONDRIAL_MEMBRANE_ORGANIZATION	81	0.248555	1.0517	0.373106	0.824842	1	3177
GOCC_DENDRITE_CYTOPLASM	26	0.376127	1.05129	0.43487	0.825708	1	4197
GOBP_ACETYL_COA_METABOLIC_PROCESS	28	0.323965	1.05085	0.357143	0.826662	1	855
GOBP_CELLULAR_RESPONSE_TO_OXIDATIVE_STRESS	227	0.228411	1.05082	0.349328	0.826307	1	1261
GOMF_NEUROTRANSMITTER_RECEPTOR_ACTIVITY	88	0.404196	1.0508	0.373047	0.825909	1	3581
HP_BIFID_SCROTUM	35	0.378606	1.05074	0.351607	0.825615	1	1233
HP_INVERTED_NIPPLES	29	0.341838	1.05066	0.410959	0.825435	1	1332
GOBP_MATURATION_OF_5_8S_RRNA	31	0.401529	1.05063	0.459459	0.825055	1	5099
HP_CONGENITAL_SENSORINEURAL_HEARING_IMPAIRMENT	38	0.38471	1.04988	0.376	0.82701	1	3171
GOBP_VENTRICULAR_CARDIAC_MUSCLE_TISSUE_DEVELOPMENT	51	0.38751	1.04985	0.395753	0.826652	1	2968
GOBP_GLUCAN_BIOSYNTHETIC_PROCESS	33	0.355772	1.04983	0.394366	0.826256	1	1759
GOBP_TRIGLYCERIDE_METABOLIC_PROCESS	71	0.320989	1.04982	0.36194	0.825858	1	1002
HP_ABNORMAL_INTRAOCULAR_PRESSURE	26	0.379747	1.04978	0.412008	0.825502	1	3218
GOMF_G_PROTEIN_BETA_GAMMA_SUBUNIT_COMPLEX_BINDING	22	0.344649	1.04978	0.419679	0.825069	1	3305
GOBP_NUCLEAR_TRANSCRIBED_MRNA_CATABOLIC_PROCESS_NONSENSE_MEDIATED_DECAY	33	0.265505	1.04973	0.38833	0.824747	1	4708
GOBP_POSITIVE_REGULATION_OF_HORMONE_SECRETION	107	0.301225	1.0497	0.326653	0.824371	1	2650
GOBP_CGMP_MEDIATED_SIGNALING	31	0.381985	1.04968	0.362069	0.823987	1	3515
GOBP_NEUTRAL_LIPID_METABOLIC_PROCESS	93	0.303052	1.04917	0.345149	0.825178	1	2753
GOBP_DETECTION_OF_VISIBLE_LIGHT	38	0.412322	1.04861	0.394841	0.826506	1	3332
HP_ATTENTION_DEFICIT_HYPERACTIVITY_DISORDER	301	0.231222	1.04854	0.36166	0.826259	1	3436
HP_SKELETAL_MUSCLE_HYPERTROPHY	163	0.272061	1.04842	0.361111	0.826202	1	2145
HP_ABNORMAL_PROLACTIN_LEVEL	21	0.401245	1.04838	0.414343	0.825887	1	3087
GOMF_ANION_CATION_SYMPORTER_ACTIVITY	25	0.39626	1.04755	0.362919	0.828174	1	3452
GOBP_CAMERA_TYPE_EYE_MORPHOGENESIS	106	0.309076	1.04747	0.348881	0.827961	1	3884
GOBP_CATECHOLAMINE_UPTAKE	15	0.524854	1.04736	0.415289	0.827891	1	1962
GOCC_SYNAPTIC_VESICLE_MEMBRANE	84	0.303644	1.04733	0.336538	0.827526	1	2467
GOMF_PROTEIN_TYROSINE_KINASE_ACTIVATOR_ACTIVITY	24	0.412013	1.04726	0.379798	0.827292	1	1230
GOBP_LOW_DENSITY_LIPOPROTEIN_PARTICLE_REMODELING	15	0.485854	1.0469	0.423828	0.827988	1	2123
HP_SACCADIC_SMOOTH_PURSUIT	15	0.423457	1.04676	0.439604	0.82801	1	3290
GOBP_POSITIVE_REGULATION_OF_MORPHOGENESIS_OF_AN_EPITHELIUM	31	0.377059	1.04638	0.362101	0.828777	1	2328
GOBP_NEGATIVE_REGULATION_OF_CARBOHYDRATE_METABOLIC_PROCESS	40	0.302906	1.04635	0.374517	0.828395	1	1167
GOMF_TRANSLATION_INITIATION_FACTOR_BINDING	27	0.276998	1.04605	0.389635	0.828934	1	3626
HP_BROAD_EYEBROW	15	0.310217	1.04593	0.398453	0.828888	1	1430
HP_SUBCAPSULAR_CATARACT	28	0.402781	1.04585	0.405622	0.828671	1	1032
HP_EPIPHYSEAL_DYSPLASIA	25	0.38023	1.04584	0.389105	0.828273	1	3840
GOBP_PROTEIN_TRANSMEMBRANE_IMPORT_INTO_INTRACELLULAR_ORGANELLE	23	0.334918	1.04531	0.390438	0.829592	1	3362
GOBP_REGULATION_OF_NEUROTRANSMITTER_LEVELS	181	0.302254	1.04516	0.325758	0.829603	1	1442
GOBP_CELL_FATE_DETERMINATION	38	0.400075	1.04485	0.405039	0.830115	1	1381
HP_SELF_MUTILATION	33	0.314278	1.0447	0.394942	0.830107	1	1821
GOBP_EPITHELIAL_TUBE_BRANCHING_INVOLVED_IN_LUNG_MORPHOGENESIS	24	0.372806	1.04465	0.398844	0.829822	1	1175
GOBP_REGULATION_OF_GLYCOGEN_METABOLIC_PROCESS	26	0.361488	1.04451	0.379576	0.829797	1	1594
GOBP_BILE_ACID_BIOSYNTHETIC_PROCESS	27	0.390855	1.04427	0.372	0.830122	1	1042
GOCC_MOTILE_CILIUM	115	0.289938	1.04422	0.369072	0.829837	1	1760
GOMF_CATION_CHLORIDE_SYMPORTER_ACTIVITY	20	0.412827	1.04418	0.39726	0.829498	1	2428
GOBP_POSTSYNAPTIC_MODULATION_OF_CHEMICAL_SYNAPTIC_TRANSMISSION	15	0.399308	1.04414	0.384462	0.829216	1	2182
GOBP_NEGATIVE_REGULATION_OF_CELLULAR_RESPONSE_TO_INSULIN_STIMULUS	34	0.326252	1.04401	0.364522	0.829157	1	2813
GOMF_ACTIVE_ION_TRANSMEMBRANE_TRANSPORTER_ACTIVITY	210	0.292575	1.04398	0.374502	0.828805	1	2077
GOBP_REGULATION_OF_PEPTIDYL_SERINE_PHOSPHORYLATION_OF_STAT_PROTEIN	19	0.44536	1.04389	0.406746	0.82863	1	2644
HP_ABNORMAL_CIRCULATING_NITROGEN_COMPOUND_CONCENTRATION	115	0.248664	1.04374	0.383534	0.82865	1	2594
GOBP_CELLULAR_RESPONSE_TO_DEXAMETHASONE_STIMULUS	20	0.359414	1.04374	0.405088	0.828213	1	2173
HP_GAZE_EVOKED_NYSTAGMUS	38	0.334625	1.0435	0.384774	0.828508	1	2631
HP_UPPER_LIMB_SPASTICITY	16	0.385409	1.04344	0.420744	0.828274	1	2149
GOBP_NEGATIVE_REGULATION_OF_TRANSPORTER_ACTIVITY	60	0.332519	1.04335	0.413442	0.828136	1	3052
GOMF_ISOPRENOID_BINDING	26	0.38433	1.04301	0.385965	0.828771	1	1702
GOCC_GABA_ERGIC_SYNAPSE	62	0.363929	1.04287	0.377143	0.828753	1	2153
HP_ABNORMALITY_OF_THYROID_PHYSIOLOGY	257	0.25521	1.04279	0.331439	0.828561	1	2328
HP_DELAYED_ABILITY_TO_SIT	33	0.291387	1.04246	0.42126	0.829229	1	3122
GOMF_PROTEIN_SERINE_THREONINE_KINASE_INHIBITOR_ACTIVITY	22	0.325097	1.04242	0.409709	0.828902	1	187
HP_SELF_INJURIOUS_BEHAVIOR	155	0.249768	1.04227	0.376699	0.828962	1	3175
HP_ECTOPIA_PUPILLAE	17	0.408334	1.04204	0.416996	0.829256	1	2340
GOBP_RECEPTOR_LOCALIZATION_TO_SYNAPSE	44	0.327736	1.04203	0.385659	0.828842	1	1506
HP_MUSCULAR_HYPOTONIA_OF_THE_TRUNK	175	0.242938	1.04173	0.353175	0.829367	1	3069
GOBP_CELLULAR_RESPONSE_TO_CARBOHYDRATE_STIMULUS	120	0.278666	1.0412	0.353846	0.830635	1	2750
GOMF_DEATH_RECEPTOR_BINDING	17	0.351516	1.04069	0.409357	0.831801	1	2243
HP_PROLONGED_PARTIAL_THROMBOPLASTIN_TIME	25	0.370978	1.04062	0.38664	0.831603	1	1832
HP_HYPERACTIVE_DEEP_TENDON_REFLEXES	24	0.307118	1.04055	0.424547	0.831382	1	4676
GOBP_NEGATIVE_REGULATION_OF_FIBROBLAST_PROLIFERATION	24	0.316626	1.0405	0.397338	0.831096	1	756
GOBP_NEGATIVE_REGULATION_OF_DEVELOPMENTAL_GROWTH	92	0.298289	1.04041	0.374257	0.830925	1	2515
GOBP_POSITIVE_REGULATION_OF_CHOLESTEROL_EFFLUX	23	0.376304	1.04039	0.395131	0.830556	1	736
HP_PAPILLEDEMA	66	0.255707	1.04025	0.396154	0.830564	1	4212
GOBP_REGULATION_OF_REPRODUCTIVE_PROCESS	149	0.291705	1.04013	0.364	0.830511	1	2652
GOBP_MONOCARBOXYLIC_ACID_TRANSPORT	86	0.323212	1.0401	0.36157	0.830167	1	1303
HP_NEUROENDOCRINE_NEOPLASM	32	0.29461	1.03997	0.412668	0.830158	1	356
HP_EXAGGERATED_CUPID_S_BOW	19	0.367968	1.03977	0.416499	0.830333	1	853
GOBP_REGULATION_OF_HEART_CONTRACTION	173	0.339867	1.03967	0.369863	0.830213	1	3061
GOBP_STEM_CELL_DIFFERENTIATION	202	0.2667	1.03917	0.357955	0.831363	1	2340
HP_HETEROTROPIA	167	0.241416	1.03912	0.38833	0.831079	1	3018
HP_EPIDERMAL_ACANTHOSIS	38	0.370545	1.03909	0.399217	0.83074	1	2117
HP_GASTROINTESTINAL_OBSTRUCTION	69	0.264271	1.03893	0.371429	0.830832	1	2782
GOBP_WATER_HOMEOSTASIS	56	0.34783	1.03877	0.367424	0.830917	1	3086
HP_GASTROESOPHAGEAL_REFLUX	354	0.23746	1.0386	0.340426	0.830996	1	2346
GOMF_PHOSPHATASE_INHIBITOR_ACTIVITY	28	0.323255	1.03829	0.408203	0.831534	1	1159
GOBP_REGULATION_OF_PHOSPHOLIPASE_ACTIVITY	59	0.303932	1.03807	0.354	0.831798	1	1281
HP_SPLANCHNIC_VEIN_THROMBOSIS	18	0.4066	1.03794	0.407708	0.831778	1	2328
GOMF_TRIGLYCERIDE_LIPASE_ACTIVITY	17	0.451286	1.03791	0.388031	0.831438	1	1619
GOBP_NEGATIVE_REGULATION_OF_MIRNA_METABOLIC_PROCESS	18	0.381056	1.03779	0.402672	0.831368	1	3395
GOBP_AMINE_BIOSYNTHETIC_PROCESS	36	0.361346	1.03771	0.384	0.831179	1	61
GOBP_NEGATIVE_REGULATION_OF_MUSCLE_CELL_DIFFERENTIATION	43	0.308722	1.03746	0.374502	0.831545	1	2813
HP_NONPROGRESSIVE	20	0.413694	1.03735	0.419922	0.831493	1	3428
GOBP_KIDNEY_MORPHOGENESIS	80	0.335325	1.03706	0.395669	0.831985	1	2432
GOCC_ENDOCYTIC_VESICLE_LUMEN	19	0.453734	1.0369	0.425094	0.832027	1	2917
HP_EYELID_COLOBOMA	25	0.321994	1.03676	0.425447	0.832049	1	1821
GOBP_MUSCLE_HYPERTROPHY_IN_RESPONSE_TO_STRESS	21	0.399816	1.03652	0.436538	0.832364	1	1924
GOCC_GLIAL_CELL_PROJECTION	32	0.382793	1.03631	0.412668	0.832561	1	2750
GOMF_C4_DICARBOXYLATE_TRANSMEMBRANE_TRANSPORTER_ACTIVITY	15	0.412928	1.03614	0.436874	0.832648	1	1584
GOCC_CYTOSOLIC_SMALL_RIBOSOMAL_SUBUNIT	33	0.304577	1.03602	0.423892	0.832586	1	62
GOBP_NEUROTRANSMITTER_UPTAKE	41	0.390764	1.03559	0.408624	0.833514	1	2547
GOBP_RESPONSE_TO_ALKALOID	87	0.329221	1.03541	0.368952	0.833637	1	2252
GOMF_TRANSCRIPTION_COREGULATOR_ACTIVITY	388	0.17325	1.03523	0.382812	0.83377	1	4212
GOBP_NEGATIVE_REGULATION_OF_TRANSPORT	332	0.241525	1.03513	0.362429	0.833653	1	2013
GOBP_GLUCOCORTICOID_BIOSYNTHETIC_PROCESS	15	0.432204	1.03503	0.449393	0.833515	1	3653
HP_OPISTHOTONUS	39	0.305696	1.03497	0.400387	0.833289	1	3006
HP_XANTHOMATOSIS	22	0.410527	1.03488	0.413127	0.833138	1	905
GOCC_PIGMENT_GRANULE	105	0.189052	1.03482	0.400802	0.832887	1	1815
GOMF_AMINO_ACID_BINDING	43	0.352852	1.0345	0.406746	0.833404	1	3835
GOBP_REGULATION_OF_LIPASE_ACTIVITY	78	0.289853	1.0345	0.363813	0.832992	1	2775
GOBP_NEGATIVE_REGULATION_OF_CELLULAR_RESPONSE_TO_GROWTH_FACTOR_STIMULUS	76	0.297717	1.03436	0.410359	0.832995	1	2775
GOBP_FATTY_ACID_DERIVATIVE_BIOSYNTHETIC_PROCESS	31	0.341137	1.03434	0.391753	0.83261	1	3071
HP_ABNORMAL_VENOUS_MORPHOLOGY	93	0.255385	1.03425	0.397683	0.832476	1	1609
GOBP_NUCLEAR_TRANSPORT	265	0.198518	1.03395	0.378072	0.833003	1	3781
GOBP_NEGATIVE_REGULATION_OF_GLIAL_CELL_PROLIFERATION	16	0.393928	1.03343	0.410208	0.834133	1	360
GOBP_CELLULAR_RESPONSE_TO_CHEMICAL_STRESS	278	0.226739	1.0331	0.372361	0.834734	1	2775
HP_PURE_RED_CELL_APLASIA	21	0.355435	1.03308	0.425819	0.834363	1	3527
GOMF_ATPASE_COUPLED_INTRAMEMBRANE_LIPID_TRANSPORTER_ACTIVITY	24	0.35871	1.03281	0.398165	0.834793	1	807
GOBP_CHAPERONE_MEDIATED_PROTEIN_COMPLEX_ASSEMBLY	17	0.351295	1.03279	0.419087	0.834421	1	3219
HP_ABNORMAL_MIDBRAIN_MORPHOLOGY	58	0.318216	1.03255	0.396484	0.834728	1	968
GOBP_POSITIVE_REGULATION_OF_CATABOLIC_PROCESS	386	0.204527	1.03251	0.409091	0.834402	1	3539
GOBP_NEGATIVE_REGULATION_OF_MYELOID_LEUKOCYTE_DIFFERENTIATION	43	0.303761	1.03246	0.406439	0.834128	1	2660
HP_ABNORMALITY_OF_FUNDUS_PIGMENTATION	36	0.364062	1.03243	0.410359	0.833792	1	2436
HP_ABNORMALITY_OF_THE_PULMONARY_ARTERY	149	0.2304	1.03226	0.39243	0.833907	1	2318
GOBP_TISSUE_REMODELING	147	0.267059	1.03216	0.366197	0.833794	1	1229
GOBP_C21_STEROID_HORMONE_BIOSYNTHETIC_PROCESS	18	0.435858	1.03211	0.427146	0.833527	1	3079
HP_ABNORMALITY_OF_THE_THYMUS	42	0.259287	1.03186	0.393939	0.833886	1	1821
GOBP_ADENYLATE_CYCLASE_INHIBITING_G_PROTEIN_COUPLED_RECEPTOR_SIGNALING_PATHWAY	68	0.392555	1.03184	0.417012	0.833521	1	3551
GOBP_NEGATIVE_REGULATION_OF_HEMOPOIESIS	90	0.279982	1.0316	0.370445	0.833817	1	1717
GOBP_REGULATION_OF_NEURON_PROJECTION_DEVELOPMENT	363	0.241257	1.03157	0.355769	0.833468	1	2813
HP_INCREASED_CIRCULATING_RENIN_LEVEL	16	0.46119	1.03134	0.430255	0.833797	1	1753
GOBP_SECONDARY_METABOLIC_PROCESS	52	0.326614	1.0313	0.410678	0.833478	1	3298
HP_PERIPHERAL_ARTERIAL_STENOSIS	29	0.380005	1.03103	0.417625	0.833921	1	1877
HP_CUPPED_EAR	50	0.31349	1.03102	0.419087	0.833515	1	3661
GOBP_NEGATIVE_REGULATION_OF_ESTABLISHMENT_OF_PROTEIN_LOCALIZATION	91	0.270654	1.03076	0.364865	0.833924	1	2317
HP_ABNORMALITY_OF_THE_SUPRAORBITAL_RIDGES	79	0.283147	1.03061	0.386792	0.833983	1	2091
GOBP_NEGATIVE_REGULATION_OF_OXIDOREDUCTASE_ACTIVITY	21	0.408401	1.03056	0.431138	0.833714	1	2286
HP_ABNORMAL_RENAL_VASCULAR_MORPHOLOGY	22	0.360491	1.03043	0.385542	0.833659	1	962
HP_EXPRESSIVE_LANGUAGE_DELAY	34	0.348449	1.03035	0.401163	0.833522	1	1860
GOMF_N_ACETYLTRANSFERASE_ACTIVITY	45	0.25799	1.03017	0.437376	0.833659	1	3374
GOMF_MOLECULAR_CONDENSATE_SCAFFOLD_ACTIVITY	15	0.380736	1.03011	0.440777	0.833416	1	1546
HP_ABNORMALITY_OF_ADRENAL_PHYSIOLOGY	114	0.275814	1.03009	0.376218	0.833053	1	2745
GOMF_SIGNAL_SEQUENCE_BINDING	41	0.276746	1.02997	0.41954	0.832991	1	3075
GOBP_POST_EMBRYONIC_ANIMAL_ORGAN_DEVELOPMENT	16	0.376525	1.02945	0.430862	0.834229	1	412
GOBP_NEGATIVE_REGULATION_OF_JNK_CASCADE	29	0.306424	1.02932	0.440162	0.834207	1	4012
GOBP_RESPONSE_TO_INTERLEUKIN_1	113	0.305741	1.02925	0.39521	0.833984	1	2377
GOBP_VASCULAR_ENDOTHELIAL_GROWTH_FACTOR_SIGNALING_PATHWAY	34	0.314303	1.02919	0.409266	0.833756	1	1061
GOBP_NEGATIVE_REGULATION_OF_PHOSPHATASE_ACTIVITY	25	0.326626	1.02846	0.391061	0.835617	1	915
GOBP_POSITIVE_REGULATION_OF_ACUTE_INFLAMMATORY_RESPONSE	22	0.443066	1.02839	0.421589	0.835415	1	1091
HP_MACRODONTIA	64	0.251079	1.02829	0.415663	0.835288	1	4212
HP_PNEUMOTHORAX	43	0.346937	1.0282	0.427466	0.835142	1	2787
GOCC_INTERMEDIATE_FILAMENT	85	0.335067	1.02803	0.405039	0.83524	1	3712
GOBP_NEGATIVE_REGULATION_OF_ACTIN_FILAMENT_BUNDLE_ASSEMBLY	23	0.326292	1.02787	0.42126	0.835319	1	1444
GOBP_REGULATION_OF_CHOLESTEROL_EFFLUX	29	0.363195	1.02783	0.407477	0.835026	1	2292
HP_PULMONIC_STENOSIS	92	0.24943	1.02777	0.406977	0.834786	1	1334
GOBP_MESODERMAL_CELL_DIFFERENTIATION	27	0.399439	1.02741	0.434951	0.835546	1	1379
GOMF_SYNTAXIN_BINDING	50	0.276311	1.0274	0.42243	0.835132	1	3158
GOBP_FORELIMB_MORPHOGENESIS	30	0.391536	1.02739	0.420949	0.834753	1	2665
GOBP_CLATHRIN_DEPENDENT_ENDOCYTOSIS	39	0.288012	1.0267	0.40113	0.836456	1	1094
HP_ABNORMALITY_OF_THE_BREAST	322	0.217125	1.02667	0.359528	0.836126	1	2328
GOBP_METANEPHRIC_NEPHRON_DEVELOPMENT	33	0.374137	1.02667	0.403101	0.835714	1	369
GOBP_REGULATION_OF_PLASMA_MEMBRANE_ORGANIZATION	16	0.390991	1.02664	0.429688	0.835373	1	448
GOBP_REGULATION_OF_ACTIVIN_RECEPTOR_SIGNALING_PATHWAY	20	0.411963	1.02663	0.452569	0.834976	1	3384
GOBP_RIBOSOME_BIOGENESIS	225	0.294009	1.02661	0.442913	0.834632	1	4412
HP_ABNORMALITY_OF_THE_FRONTAL_HAIRLINE	141	0.214452	1.02659	0.43083	0.834269	1	4039
GOBP_NEGATIVE_REGULATION_OF_G_PROTEIN_COUPLED_RECEPTOR_SIGNALING_PATHWAY	44	0.3254	1.02646	0.395299	0.834218	1	1279
HP_GLIOSIS	82	0.218796	1.02622	0.389433	0.834569	1	676
GOBP_SECONDARY_ALCOHOL_METABOLIC_PROCESS	126	0.27711	1.02572	0.395085	0.835719	1	2917
GOBP_REGULATION_OF_TRANSMEMBRANE_TRANSPORT	446	0.269258	1.02556	0.384458	0.835803	1	2321
HP_HYPERLIPIDEMIA	99	0.304846	1.02555	0.413386	0.835417	1	1060
GOBP_P_BODY_ASSEMBLY	15	0.347654	1.02519	0.40113	0.836115	1	681
HP_ECLABION	118	0.265195	1.02517	0.381503	0.835756	1	3916
GOBP_CARDIAC_CHAMBER_MORPHOGENESIS	110	0.31842	1.02496	0.392233	0.835971	1	2843
GOBP_NEGATIVE_REGULATION_OF_SIGNALING_RECEPTOR_ACTIVITY	36	0.328377	1.02473	0.412916	0.836271	1	915
GOBP_GLAND_DEVELOPMENT	386	0.244827	1.02436	0.38806	0.836973	1	2917
GOBP_POSITIVE_REGULATION_OF_MEMBRANE_PERMEABILITY	37	0.29611	1.0243	0.404453	0.836746	1	2813
GOBP_REGULATION_OF_SYNAPSE_STRUCTURE_OR_ACTIVITY	158	0.26753	1.02427	0.400802	0.836416	1	2563
GOBP_GENERATION_OF_PRECURSOR_METABOLITES_AND_ENERGY	375	0.219553	1.02417	0.406061	0.836298	1	1594
GOBP_REGULATION_OF_RECEPTOR_INTERNALIZATION	44	0.318944	1.02396	0.430502	0.836577	1	3631
GOBP_LENS_DEVELOPMENT_IN_CAMERA_TYPE_EYE	71	0.336512	1.02392	0.415507	0.836277	1	3181
GOBP_CELL_CELL_ADHESION_MEDIATED_BY_CADHERIN	21	0.37465	1.02388	0.435946	0.835996	1	1468
HP_POLYPHAGIA	55	0.298948	1.02387	0.393638	0.835619	1	2554
GOBP_AUTONOMIC_NERVOUS_SYSTEM_DEVELOPMENT	42	0.343455	1.0237	0.436149	0.835705	1	2328
GOBP_LYMPH_VESSEL_DEVELOPMENT	26	0.367324	1.02368	0.420561	0.835343	1	2181
HP_HYPERALDOSTERONISM	22	0.414928	1.02343	0.415354	0.83574	1	1753
HP_ABNORMALITY_OF_THE_ADRENAL_GLANDS	168	0.259574	1.0233	0.380582	0.835738	1	2745
GOBP_LABYRINTHINE_LAYER_DEVELOPMENT	42	0.318265	1.02317	0.394892	0.835748	1	1529
GOBP_DETECTION_OF_LIGHT_STIMULUS_INVOLVED_IN_SENSORY_PERCEPTION	15	0.481362	1.02289	0.438597	0.836185	1	1899
GOBP_MEMBRANE_PROTEIN_ECTODOMAIN_PROTEOLYSIS	37	0.278447	1.02288	0.40613	0.835804	1	2108
GOBP_AMINOGLYCAN_METABOLIC_PROCESS	103	0.26956	1.02269	0.376218	0.835958	1	1852
HP_GENERALIZED_TONIC_SEIZURE	68	0.323269	1.02261	0.40198	0.835776	1	3017
GOMF_CYCLASE_ACTIVITY	16	0.407766	1.02247	0.431373	0.835812	1	2598
GOBP_PROTEIN_ACTIVATION_CASCADE	19	0.4119	1.02236	0.408367	0.835711	1	2835
[truncated: 5,887 more rows]

## Sheet: MAP1LC3_GSEA
NAME	SIZE	ES	NES	NOM p-val	FDR q-val	FWER p-val	RANK AT MAX
GOBP_POSITIVE_REGULATION_OF_STEM_CELL_POPULATION_MAINTENANCE	39	0.429292	1.75006	0.0019685	1	0.976	619
GOCC_TRICARBOXYLIC_ACID_CYCLE_ENZYME_COMPLEX	15	0.568107	1.71889	0.0160966	1	0.995	3250
GOBP_INNER_EAR_RECEPTOR_CELL_STEREOCILIUM_ORGANIZATION	17	0.632349	1.71076	0.00994036	1	0.995	895
GOBP_NEGATIVE_REGULATION_OF_CELL_MATRIX_ADHESION	31	0.665781	1.70118	0.0038835	1	0.996	1673
GOBP_LIPID_STORAGE	62	0.522313	1.6958	0.00195312	1	0.996	1239
GOBP_NUCLEOLUS_ORGANIZATION	16	0.583659	1.68904	0.0197628	1	0.997	1477
HP_ABNORMAL_SUBSTANTIA_NIGRA_MORPHOLOGY	18	0.645211	1.67715	0.0040568	1	0.999	595
HP_LEWY_BODIES	19	0.636987	1.67288	0.00785855	1	0.999	595
HP_WEAK_VOICE	20	0.701884	1.66983	0.00589391	1	1	714
GOBP_SNRNA_TRANSCRIPTION_BY_RNA_POLYMERASE_II	15	0.587931	1.66965	0.01341	1	1	1024
GOBP_POSITIVE_REGULATION_OF_SPROUTING_ANGIOGENESIS	15	0.767849	1.63979	0.00392157	1	1	2159
GOBP_RNA_DESTABILIZATION	63	0.346966	1.63774	0.0415842	1	1	3539
HP_ABNORMAL_SIZE_OF_PITUITARY_GLAND	21	0.631535	1.63352	0.0138889	1	1	154
GOBP_NEGATIVE_REGULATION_OF_LIPID_LOCALIZATION	39	0.551005	1.62344	0.00798403	1	1	1216
GOBP_REGULATION_OF_LIPID_STORAGE	40	0.566924	1.6205	0.0140281	1	1	1239
GOBP_PLACENTA_BLOOD_VESSEL_DEVELOPMENT	26	0.600629	1.61328	0.0156863	1	1	602
GOBP_REGULATION_OF_RNA_SPLICING	137	0.333112	1.60972	0.0327198	1	1	4345
GOBP_REGULATION_OF_STEM_CELL_DIFFERENTIATION	66	0.468839	1.60536	0.0181818	1	1	3908
GOBP_SOMATIC_STEM_CELL_POPULATION_MAINTENANCE	54	0.482289	1.60517	0.0161943	1	1	1379
GOBP_POSITIVE_REGULATION_OF_BEHAVIOR	21	0.682256	1.60354	0.00193424	1	1	1244
GOBP_MIRNA_METABOLIC_PROCESS	67	0.490339	1.6016	0.0199203	1	1	1134
GOBP_TYPE_B_PANCREATIC_CELL_PROLIFERATION	20	0.663693	1.60066	0.019802	1	1	1526
GOBP_OVULATION_CYCLE	68	0.502188	1.5994	0.00574713	1	1	1807
GOBP_POSITIVE_REGULATION_OF_MIRNA_METABOLIC_PROCESS	44	0.552892	1.59937	0.0219124	1	1	1807
GOCC_CYTOPLASMIC_STRESS_GRANULE	64	0.403462	1.59634	0.0389105	1	1	3737
GOBP_RESPONSE_TO_STARVATION	162	0.397312	1.59224	0	1	1	1209
GOBP_POSITIVE_REGULATION_OF_CELL_MIGRATION_INVOLVED_IN_SPROUTING_ANGIOGENESIS	19	0.644894	1.58936	0.0200803	1	1	1108
GOBP_POSITIVE_REGULATION_OF_FATTY_ACID_METABOLIC_PROCESS	33	0.625562	1.58632	0.0142566	1	1	1642
GOBP_BROWN_FAT_CELL_DIFFERENTIATION	43	0.58248	1.58358	0.0118577	1	1	1279
GOBP_TROPHECTODERMAL_CELL_DIFFERENTIATION	16	0.600829	1.58332	0.0218254	1	1	1783
GOBP_POSITIVE_REGULATION_OF_MIRNA_TRANSCRIPTION	41	0.561789	1.58312	0.0294118	1	1	1807
GOBP_NUCLEAR_TRANSCRIBED_MRNA_CATABOLIC_PROCESS_DEADENYLATION_DEPENDENT_DECAY	43	0.401481	1.58202	0.0418327	1	1	3539
GOBP_REGULATION_OF_MIRNA_METABOLIC_PROCESS	60	0.506428	1.58087	0.0337302	1	1	1108
GOBP_POSITIVE_REGULATION_OF_TRANSCRIPTION_BY_RNA_POLYMERASE_I	25	0.463918	1.57922	0.0648855	1	1	5064
GOBP_NEGATIVE_REGULATION_OF_RECEPTOR_SIGNALING_PATHWAY_VIA_STAT	21	0.546107	1.57825	0.0164271	1	1	473
GOBP_INTERLEUKIN_1_MEDIATED_SIGNALING_PATHWAY	26	0.562707	1.57375	0.0359848	1	1	483
GOBP_CARDIAC_EPITHELIAL_TO_MESENCHYMAL_TRANSITION	35	0.549283	1.57314	0.0198807	1	1	2181
GOBP_REGULATION_OF_MRNA_SPLICING_VIA_SPLICEOSOME	82	0.364004	1.57164	0.0628684	1	1	4285
GOBP_OVULATION	20	0.708176	1.57037	0.00590551	1	1	940
GOBP_MONOCARBOXYLIC_ACID_CATABOLIC_PROCESS	101	0.469103	1.56949	0.03125	1	1	1712
HP_SHORT_STEPPED_SHUFFLING_GAIT	15	0.687364	1.56817	0.0136986	1	1	714
GOBP_GLUCOSE_IMPORT	58	0.505023	1.56561	0.0133843	1	1	915
GOBP_REGULATION_OF_BROWN_FAT_CELL_DIFFERENTIATION	18	0.633404	1.56525	0.0281125	1	1	577
GOBP_REGULATION_OF_CELL_MIGRATION_INVOLVED_IN_SPROUTING_ANGIOGENESIS	34	0.551831	1.5627	0.0280561	1	1	1364
GOBP_RESPONSE_TO_EPIDERMAL_GROWTH_FACTOR	38	0.482927	1.56195	0.0403226	1	1	2273
GOBP_CELL_MIGRATION_INVOLVED_IN_SPROUTING_ANGIOGENESIS	48	0.522822	1.56166	0.0240481	1	1	1364
GOBP_POSITIVE_REGULATION_OF_RNA_SPLICING	29	0.480637	1.56136	0.0578842	1	1	4251
GOBP_FAT_CELL_DIFFERENTIATION	189	0.449055	1.56029	0.0139165	1	1	1727
HP_OLIGOMENORRHEA	29	0.619696	1.56015	0.0367347	1	1	973
GOBP_REGULATION_OF_ENDOTHELIAL_CELL_DIFFERENTIATION	33	0.521148	1.55658	0.0350877	1	1	2505
GOMF_PRE_MRNA_BINDING	25	0.456794	1.55629	0.0628684	1	1	3777
GOBP_REGULATION_OF_HEMATOPOIETIC_STEM_CELL_DIFFERENTIATION	17	0.615217	1.55529	0.0418327	1	1	2775
GOBP_NEGATIVE_REGULATION_OF_ORGANIC_ACID_TRANSPORT	20	0.616572	1.55372	0.0139165	1	1	942
GOCC_TRANSCRIPTION_REPRESSOR_COMPLEX	59	0.442634	1.5536	0.00795229	1	1	2583
GOBP_NEGATIVE_REGULATION_OF_RNA_SPLICING	21	0.44882	1.55102	0.0714286	1	1	4793
GOBP_POSITIVE_REGULATION_OF_SMALL_MOLECULE_METABOLIC_PROCESS	120	0.453305	1.54683	0	1	1	1642
GOBP_AMINO_ACID_IMPORT_ACROSS_PLASMA_MEMBRANE	45	0.572294	1.54331	0.0118577	1	1	2347
HP_PROMINENT_SUPRAORBITAL_RIDGES	32	0.491254	1.54248	0.0349794	1	1	3911
GOBP_NEGATIVE_REGULATION_OF_RECEPTOR_SIGNALING_PATHWAY_VIA_JAK_STAT	19	0.542974	1.54189	0.0311203	1	1	473
GOBP_CELLULAR_RESPONSE_TO_GLUCOSE_STARVATION	43	0.459197	1.54056	0.043152	1	1	4117
GOBP_NEGATIVE_REGULATION_OF_GLUCOSE_TRANSMEMBRANE_TRANSPORT	15	0.587444	1.54037	0.034	1	1	915
GOBP_ACUTE_PHASE_RESPONSE	40	0.563481	1.5384	0.011583	1	1	1403
GOBP_REGULATION_OF_GLUCOSE_IMPORT	49	0.506646	1.53771	0.015748	1	1	1983
HP_INSULIN_RESISTANT_DIABETES_MELLITUS	32	0.603607	1.5369	0.0120724	1	1	932
HP_ATTENUATION_OF_RETINAL_BLOOD_VESSELS	40	0.570872	1.53661	0.015534	1	1	3329
GOBP_REGULATION_OF_FATTY_ACID_OXIDATION	29	0.630476	1.53562	0.0263158	1	1	1439
GOBP_SNRNA_TRANSCRIPTION	18	0.507956	1.5346	0.0439122	1	1	1024
GOBP_NEGATIVE_REGULATION_OF_VASCULAR_PERMEABILITY	16	0.678875	1.53355	0.0198413	1	1	3398
GOBP_SULFUR_COMPOUND_TRANSPORT	39	0.495899	1.53316	0.0117878	1	1	1699
GOBP_REGULATION_OF_MIRNA_TRANSCRIPTION	54	0.508167	1.53211	0.0415842	1	1	1108
GOBP_DNA_DAMAGE_RESPONSE_SIGNAL_TRANSDUCTION_BY_P53_CLASS_MEDIATOR_RESULTING_IN_CELL_CYCLE_ARREST	16	0.530845	1.53057	0.0482625	1	1	2810
HP_ASPIRATION	21	0.537165	1.52625	0.0460922	1	1	244
GOBP_REGULATION_OF_LIPID_CATABOLIC_PROCESS	48	0.534121	1.52624	0.0103093	1	1	1439
GOMF_SMAD_BINDING	67	0.434766	1.52493	0.0433925	1	1	2328
HP_APLASIA_HYPOPLASIA_OF_THE_FIBULA	20	0.577512	1.52485	0.0259259	1	1	2095
GOBP_L_ALPHA_AMINO_ACID_TRANSMEMBRANE_TRANSPORT	58	0.489196	1.52333	0.012024	1	1	2347
GOBP_CELLULAR_RESPONSE_TO_STARVATION	132	0.366778	1.52264	0.00398406	1	1	1209
GOBP_REGULATION_OF_NUCLEAR_TRANSCRIBED_MRNA_CATABOLIC_PROCESS_DEADENYLATION_DEPENDENT_DECAY	17	0.5404	1.52191	0.0522088	1	1	3539
GOBP_REGULATION_OF_GLUCOSE_TRANSMEMBRANE_TRANSPORT	63	0.471683	1.52058	0.023166	1	1	2258
GOBP_POSITIVE_REGULATION_OF_TRANSCRIPTION_FROM_RNA_POLYMERASE_II_PROMOTER_IN_RESPONSE_TO_STRESS	17	0.600492	1.52017	0.0449219	1	1	2240
HP_NON_OBSTRUCTIVE_AZOOSPERMIA	24	0.654667	1.51678	0.0289017	1	1	3171
GOBP_SMOOTH_MUSCLE_TISSUE_DEVELOPMENT	22	0.614959	1.51665	0.0384615	1	1	1960
GOBP_REGULATION_OF_STEM_CELL_POPULATION_MAINTENANCE	60	0.359038	1.51482	0.042885	1	1	948
GOCC_MICROVILLUS_MEMBRANE	24	0.588179	1.51406	0.0404624	1	1	2529
GOBP_NEUTRAL_AMINO_ACID_TRANSPORT	41	0.496309	1.51391	0.0218688	1	1	2217
GOBP_ORGANIC_ACID_TRANSMEMBRANE_TRANSPORT	117	0.455169	1.51326	0.0136719	1	1	1782
GOBP_POSITIVE_REGULATION_OF_SIGNAL_TRANSDUCTION_BY_P53_CLASS_MEDIATOR	23	0.528747	1.51325	0.0451866	1	1	2851
HP_LONG_FOOT	23	0.48938	1.51252	0.0578842	1	1	445
HP_NEOPLASM_OF_FATTY_TISSUE	29	0.419964	1.51249	0.0237154	1	1	1609
GOBP_RESPONSE_TO_FATTY_ACID	54	0.507586	1.51069	0.0159046	1	1	1643
GOBP_REGULATION_OF_FATTY_ACID_METABOLIC_PROCESS	75	0.479575	1.50814	0.018	1	1	1208
GOBP_NEGATIVE_REGULATION_OF_STEM_CELL_DIFFERENTIATION	22	0.530381	1.50662	0.0746888	1	1	687
GOBP_OVULATION_CYCLE_PROCESS	46	0.509454	1.50587	0.0135397	1	1	1807
GOMF_L_AMINO_ACID_TRANSMEMBRANE_TRANSPORTER_ACTIVITY	46	0.488679	1.50534	0.0289017	1	1	2217
GOBP_REGULATION_OF_ANION_TRANSMEMBRANE_TRANSPORT	21	0.559915	1.50481	0.03861	1	1	2133
GOBP_POSITIVE_REGULATION_OF_MRNA_METABOLIC_PROCESS	88	0.32901	1.50415	0.0761523	1	1	3539
GOBP_MAMMARY_GLAND_EPITHELIAL_CELL_DIFFERENTIATION	17	0.604095	1.5034	0.0316832	1	1	2240
HP_ABNORMAL_OPTICAL_COHERENCE_TOMOGRAPHY	16	0.648555	1.5027	0.0387454	1	1	1641
GOBP_NEGATIVE_REGULATION_OF_CELL_SUBSTRATE_JUNCTION_ORGANIZATION	15	0.641193	1.50262	0.0550098	1	1	2181
GOBP_REGULATION_OF_STEROID_BIOSYNTHETIC_PROCESS	61	0.501904	1.50243	0.0138067	1	1	1980
GOMF_MIRNA_BINDING	21	0.490416	1.50126	0.0732177	1	1	1964
GOBP_REGULATION_OF_CELLULAR_KETONE_METABOLIC_PROCESS	104	0.458811	1.50097	0.00406504	1	1	1049
GOBP_REGULATION_OF_NUCLEOTIDE_BIOSYNTHETIC_PROCESS	30	0.539561	1.50084	0.021611	1	1	1283
GOBP_RESPONSE_TO_NERVE_GROWTH_FACTOR	44	0.469344	1.49911	0.020284	1	1	1332
HP_ABNORMAL_SERUM_INSULIN_LIKE_GROWTH_FACTOR_1_LEVEL	22	0.532927	1.49786	0.0427184	1	1	775
HP_LOW_FRUSTRATION_TOLERANCE	15	0.446269	1.49747	0.0605469	1	1	103
GOBP_REGULATION_OF_STEROID_METABOLIC_PROCESS	79	0.484125	1.49599	0.00996016	1	1	1980
GOBP_NEGATIVE_REGULATION_OF_LIPID_STORAGE	19	0.574217	1.49594	0.0451866	1	1	1216
GOMF_NUCLEAR_RECEPTOR_ACTIVITY	50	0.570798	1.4957	0.0285714	1	1	1406
GOBP_NUCLEAR_TRANSCRIBED_MRNA_POLY_A_TAIL_SHORTENING	20	0.486152	1.49462	0.072549	1	1	764
GOBP_KERATINIZATION	36	0.602119	1.49459	0.0157171	1	1	3298
GOMF_SULFUR_COMPOUND_TRANSMEMBRANE_TRANSPORTER_ACTIVITY	42	0.469722	1.49383	0.00795229	1	1	1699
GOBP_EMBRYONIC_HINDLIMB_MORPHOGENESIS	25	0.609078	1.48958	0.0320641	1	1	2496
GOMF_MAP_KINASE_ACTIVITY	15	0.518339	1.48913	0.0594059	1	1	519
GOBP_REGULATION_OF_GLUCOSE_METABOLIC_PROCESS	82	0.446612	1.48865	0.0201613	1	1	2621
GOBP_IRON_ION_TRANSPORT	42	0.453074	1.48847	0.0241449	1	1	1880
GOCC_TRANSCRIPTION_ELONGATION_FACTOR_COMPLEX	36	0.431897	1.48676	0.0601942	1	1	2025
GOBP_ORGANIC_CATION_TRANSPORT	44	0.561099	1.4862	0.019802	1	1	3352
HP_ALVEOLAR_CELL_CARCINOMA	15	0.596826	1.48585	0.0570866	1	1	216
HP_RETINAL_THINNING	25	0.621821	1.48514	0.0336634	1	1	1899
GOBP_DNA_DAMAGE_RESPONSE_SIGNAL_TRANSDUCTION_BY_P53_CLASS_MEDIATOR	62	0.387317	1.48478	0.0520231	1	1	2851
HP_EPENDYMOMA	19	0.465704	1.48463	0.0542169	1	1	290
HP_INSULIN_RESISTANCE	69	0.494421	1.48357	0.0239521	1	1	2594
GOBP_POSITIVE_REGULATION_OF_NUCLEOTIDE_BIOSYNTHETIC_PROCESS	20	0.576273	1.48328	0.0277778	1	1	1283
GOBP_REGULATION_OF_FAT_CELL_DIFFERENTIATION	105	0.442782	1.48292	0.0423387	1	1	2728
GOMF_POLY_A_BINDING	19	0.491463	1.48177	0.0928854	1	1	4360
GOMF_TRANSCRIPTION_FACTOR_BINDING	497	0.316937	1.48169	0.018	1	1	3403
GOBP_REGULATION_OF_ENDOCRINE_PROCESS	37	0.549547	1.48128	0.0225989	1	1	2308
GOBP_POSITIVE_REGULATION_OF_GLUCOSE_METABOLIC_PROCESS	31	0.513842	1.48055	0.025641	1	1	1594
HP_MALE_HYPOGONADISM	33	0.554277	1.4787	0.0316206	1	1	3171
GOBP_PRESYNAPTIC_ENDOCYTOSIS	52	0.455695	1.47867	0.040153	1	1	1415
GOBP_PROTEIN_HETEROOLIGOMERIZATION	20	0.479048	1.47863	0.0631164	1	1	1055
GOBP_ENDOPLASMIC_RETICULUM_UNFOLDED_PROTEIN_RESPONSE	60	0.342914	1.47812	0.0365854	1	1	2048
GOBP_INSULIN_LIKE_GROWTH_FACTOR_RECEPTOR_SIGNALING_PATHWAY	31	0.581541	1.4779	0.0289017	1	1	2463
GOBP_CELLULAR_RESPONSE_TO_OXYGEN_LEVELS	140	0.401458	1.47605	0.022449	1	1	1836
GOBP_RENAL_TUBULAR_SECRETION	26	0.616595	1.47562	0.0246914	1	1	3327
GOBP_REGULATION_OF_HISTONE_DEACETYLATION	33	0.437253	1.47497	0.0631365	1	1	442
GOBP_ESTROUS_CYCLE	15	0.53587	1.47308	0.0614203	1	1	1670
GOBP_POSITIVE_REGULATION_OF_GLUCOSE_IMPORT	32	0.516973	1.47185	0.0238095	1	1	1983
GOBP_REGULATION_OF_SMALL_MOLECULE_METABOLIC_PROCESS	262	0.390649	1.47078	0.00200401	1	1	1804
GOBP_POSITIVE_REGULATION_OF_PROTEIN_EXPORT_FROM_NUCLEUS	17	0.489438	1.46855	0.0885312	1	1	5083
GOBP_REGULATION_OF_STEROID_HORMONE_SECRETION	20	0.618206	1.46803	0.0330097	1	1	2577
GOBP_POSITIVE_REGULATION_OF_GLUCOSE_TRANSMEMBRANE_TRANSPORT	38	0.511758	1.46802	0.0255403	1	1	1594
HP_SECONDARY_AMENORRHEA	45	0.465505	1.46732	0.0440613	1	1	3422
GOBP_POSITIVE_REGULATION_OF_LIPID_STORAGE	17	0.619126	1.46705	0.0773931	1	1	1239
GOBP_REGULATION_OF_SIGNAL_TRANSDUCTION_BY_P53_CLASS_MEDIATOR	79	0.36313	1.46662	0.0534653	1	1	2677
GOBP_STRESS_RESPONSE_TO_METAL_ION	16	0.571248	1.46647	0.0921305	1	1	3627
GOBP_MYELOID_CELL_HOMEOSTASIS	146	0.328916	1.46571	0.0117188	1	1	2876
GOBP_REGULATION_OF_CELL_SUBSTRATE_JUNCTION_ORGANIZATION	61	0.419571	1.46434	0.0707269	1	1	2379
HP_ELEVATED_CALCITONIN	22	0.470967	1.46428	0.086785	1	1	557
HP_TITUBATION	21	0.534647	1.46216	0.0570866	1	1	3038
GOBP_REGULATION_OF_DNA_TEMPLATED_TRANSCRIPTION_IN_RESPONSE_TO_STRESS	39	0.415613	1.46178	0.0584795	1	1	2240
GOBP_ERYTHROCYTE_HOMEOSTASIS	116	0.328742	1.46154	0.00959693	1	1	2876
GOBP_NEGATIVE_REGULATION_OF_CELL_SUBSTRATE_ADHESION	54	0.499985	1.46126	0.0424242	1	1	2193
GOBP_MATERNAL_PROCESS_INVOLVED_IN_FEMALE_PREGNANCY	52	0.470751	1.46115	0.0309478	1	1	2106
GOBP_LUNG_CELL_DIFFERENTIATION	26	0.5887	1.46078	0.0455446	1	1	2328
HP_ABNORMAL_OVARIAN_MORPHOLOGY	124	0.411542	1.46065	0.0234834	1	1	1982
GOBP_DEVELOPMENT_OF_PRIMARY_FEMALE_SEXUAL_CHARACTERISTICS	95	0.449169	1.46059	0.00796813	1	1	2810
GOMF_14_3_3_PROTEIN_BINDING	24	0.473391	1.45955	0.0382294	1	1	1339
HP_BONE_CYST	24	0.443788	1.45815	0.0715667	1	1	1609
GOBP_NEGATIVE_REGULATION_OF_CELL_JUNCTION_ASSEMBLY	27	0.54127	1.45796	0.0788955	1	1	2383
GOBP_BLASTOCYST_FORMATION	35	0.458868	1.45711	0.0584677	1	1	2084
GOBP_REGULATION_OF_FIBROBLAST_MIGRATION	33	0.446378	1.4558	0.0604839	1	1	1930
GOBP_AMINO_ACID_TRANSMEMBRANE_TRANSPORT	77	0.461803	1.45574	0.0309478	1	1	2347
HP_POOR_SUCK	92	0.399096	1.45565	0.0157171	1	1	2975
GOCC_ADHERENS_JUNCTION	139	0.403911	1.45537	0.0211132	1	1	2505
GOBP_NEGATIVE_REGULATION_OF_POST_TRANSCRIPTIONAL_GENE_SILENCING	15	0.58426	1.45366	0.0916497	1	1	915
GOBP_NOREPINEPHRINE_TRANSPORT	19	0.642249	1.45283	0.0430528	1	1	2865
GOBP_NEGATIVE_REGULATION_OF_NECROTIC_CELL_DEATH	18	0.471067	1.45262	0.0766129	1	1	2286
GOBP_REGULATION_OF_ASTROCYTE_DIFFERENTIATION	25	0.623215	1.45218	0.0433884	1	1	1364
GOBP_MAINTENANCE_OF_CELL_NUMBER	144	0.351989	1.45173	0.0335968	1	1	1379
GOBP_MONOCYTE_DIFFERENTIATION	30	0.501658	1.45172	0.0431373	1	1	2218
GOBP_PLATELET_DERIVED_GROWTH_FACTOR_RECEPTOR_SIGNALING_PATHWAY	52	0.461513	1.451	0.077821	1	1	1216
GOBP_ERBB2_SIGNALING_PATHWAY	18	0.645424	1.45014	0.08413	1	1	1230
GOBP_RESPONSE_TO_FOOD	32	0.517339	1.44995	0.0300601	1	1	2871
GOBP_REGULATION_OF_MRNA_PROCESSING	106	0.30344	1.4499	0.062249	1	1	4324
GOBP_RESPONSE_TO_THYROID_HORMONE	24	0.516386	1.4492	0.0880626	1	1	609
GOBP_REGULATION_OF_KERATINOCYTE_PROLIFERATION	35	0.542743	1.44891	0.0470588	1	1	1900
GOBP_CIRCADIAN_REGULATION_OF_GENE_EXPRESSION	62	0.388424	1.44861	0.0337972	0.99899	1	1530
GOBP_NCRNA_TRANSCRIPTION	52	0.350905	1.44781	0.0717132	0.999349	1	1660
GOBP_NEGATIVE_REGULATION_OF_VASCULAR_ASSOCIATED_SMOOTH_MUSCLE_CELL_PROLIFERATION	20	0.572208	1.44727	0.0576132	0.997624	1	1609
GOBP_REGULATION_OF_HEMATOPOIETIC_PROGENITOR_CELL_DIFFERENTIATION	34	0.447379	1.44704	0.0761523	0.993696	1	2775
GOBP_REGULATION_OF_PEPTIDYL_SERINE_PHOSPHORYLATION	117	0.415582	1.44681	0.0436508	0.989836	1	1724
GOBP_POSITIVE_REGULATION_OF_STEM_CELL_DIFFERENTIATION	19	0.598215	1.44661	0.0515873	0.985907	1	3794
GOBP_CELLULAR_KETONE_METABOLIC_PROCESS	168	0.38985	1.44637	0.00592885	0.982277	1	1208
GOBP_NEGATIVE_REGULATION_OF_GLIAL_CELL_DIFFERENTIATION	19	0.607975	1.4463	0.046875	0.977492	1	2398
HP_TRUNCAL_OBESITY	42	0.424515	1.44537	0.055336	0.979001	1	2017
GOBP_REGULATION_OF_PROTEIN_ACETYLATION	73	0.354084	1.44448	0.0546559	0.979677	1	4156
GOBP_REGULATION_OF_MACROPHAGE_DERIVED_FOAM_CELL_DIFFERENTIATION	30	0.559137	1.44368	0.0701754	0.979936	1	2123
GOBP_NEGATIVE_REGULATION_OF_EPITHELIAL_TO_MESENCHYMAL_TRANSITION	24	0.546635	1.44263	0.0666667	0.981827	1	2184
HP_FIBULAR_HYPOPLASIA	17	0.572199	1.44127	0.0508475	0.986271	1	2095
GOCC_BRUSH_BORDER_MEMBRANE	47	0.503699	1.44091	0.0387597	0.983822	1	2862
GOMF_INSULIN_RECEPTOR_BINDING	21	0.499745	1.4401	0.0643863	0.984299	1	1594
HP_OVARIAN_CYST	70	0.440416	1.4397	0.0321285	0.981798	1	1793
GOBP_REGULATION_OF_INSULIN_LIKE_GROWTH_FACTOR_RECEPTOR_SIGNALING_PATHWAY	20	0.615499	1.43937	0.0588235	0.97905	1	2463
GOBP_POSITIVE_REGULATION_OF_TRANSCRIPTION_FROM_RNA_POLYMERASE_II_PROMOTER_INVOLVED_IN_CELLULAR_RESPONSE_TO_CHEMICAL_STIMULUS	20	0.559242	1.43917	0.0727273	0.975569	1	1193
GOMF_ACID_THIOL_LIGASE_ACTIVITY	21	0.565816	1.43911	0.0728347	0.970989	1	3014
GOMF_SUMO_TRANSFERASE_ACTIVITY	18	0.476071	1.43904	0.12474	0.966487	1	811
GOBP_CELLULAR_RESPONSE_TO_CADMIUM_ION	34	0.447201	1.43897	0.0437376	0.962093	1	2337
GOBP_MRNA_SPLICE_SITE_SELECTION	22	0.43799	1.43861	0.125	0.959779	1	4835
GOBP_NEGATIVE_REGULATION_OF_SYSTEMIC_ARTERIAL_BLOOD_PRESSURE	16	0.595293	1.43844	0.0581614	0.956232	1	2647
HP_AMENORRHEA	137	0.415293	1.43829	0.0155039	0.95252	1	2918
HP_APLASIA_HYPOPLASIA_OF_THE_THYROID_GLAND	22	0.592798	1.43769	0.0478088	0.951946	1	2891
GOBP_POSITIVE_REGULATION_OF_LIPID_CATABOLIC_PROCESS	22	0.564956	1.43755	0.0487805	0.948106	1	1439
GOBP_NEGATIVE_REGULATION_OF_EPITHELIAL_CELL_DIFFERENTIATION	37	0.493852	1.43751	0.0531496	0.943704	1	2328
GOMF_ORGANIC_ACID_TRANSMEMBRANE_TRANSPORTER_ACTIVITY	112	0.444052	1.43733	0.0233918	0.940283	1	1782
HP_ABNORMALITY_OF_THE_NASAL_SEPTUM	16	0.541855	1.43731	0.1002	0.935909	1	3430
GOBP_VASODILATION	44	0.473666	1.43697	0.0325048	0.933763	1	2844
GOBP_REGULATION_OF_INTRINSIC_APOPTOTIC_SIGNALING_PATHWAY_BY_P53_CLASS_MEDIATOR	24	0.426196	1.43664	0.0873984	0.931598	1	1497
GOBP_POSITIVE_REGULATION_OF_CELL_SUBSTRATE_JUNCTION_ORGANIZATION	29	0.432149	1.43526	0.0766208	0.936202	1	851
GOBP_ADENYLATE_CYCLASE_ACTIVATING_ADRENERGIC_RECEPTOR_SIGNALING_PATHWAY	23	0.581407	1.43454	0.0661323	0.93652	1	3330
GOBP_TISSUE_REGENERATION	53	0.428822	1.43443	0.0371901	0.932891	1	1144
GOBP_SYNAPTIC_VESICLE_RECYCLING	61	0.432131	1.43432	0.040856	0.929184	1	805
HP_WHEEZING	26	0.542352	1.43425	0.0302419	0.925302	1	2277
HP_MULTIPLE_LIPOMAS	23	0.459604	1.43365	0.0584795	0.924726	1	3218
HP_URINARY_URGENCY	36	0.433411	1.4326	0.0301887	0.92727	1	1511
GOBP_LIPID_IMPORT_INTO_CELL	15	0.577276	1.43235	0.0725191	0.924564	1	2741
GOMF_RNA_POLYMERASE_BINDING	45	0.362586	1.432	0.0737052	0.922528	1	2000
GOMF_DNA_BINDING_TRANSCRIPTION_FACTOR_BINDING	402	0.311024	1.43148	0.0265306	0.921767	1	3900
HP_EUNUCHOID_HABITUS	16	0.603849	1.43122	0.0674157	0.919362	1	3171
HP_ABSENT_HAIR	40	0.469872	1.43006	0.0607211	0.922434	1	3500
GOBP_POSITIVE_REGULATION_OF_WOUND_HEALING	52	0.492958	1.4298	0.0383838	0.920063	1	2062
GOBP_POSITIVE_REGULATION_OF_MRNA_SPLICING_VIA_SPLICEOSOME	18	0.539849	1.42822	0.10757	0.926311	1	2869
GOMF_TRANSCRIPTION_COREGULATOR_BINDING	91	0.36774	1.42635	0.0489237	0.934096	1	3341
GOMF_RNA_POLYMERASE_II_SPECIFIC_DNA_BINDING_TRANSCRIPTION_FACTOR_BINDING	307	0.301531	1.42619	0.0219124	0.931117	1	2926
GOBP_NEGATIVE_REGULATION_OF_STEM_CELL_PROLIFERATION	20	0.599761	1.42605	0.0775194	0.927737	1	1653
GOBP_POSITIVE_REGULATION_OF_FAT_CELL_DIFFERENTIATION	51	0.492186	1.42489	0.0554415	0.931168	1	2728
HP_MICRONODULAR_CIRRHOSIS	20	0.42588	1.42437	0.093254	0.930286	1	2328
HP_ABNORMALITY_OF_THE_MENSTRUAL_CYCLE	212	0.384726	1.42422	0.0137255	0.927219	1	2763
HP_MODERATE_GLOBAL_DEVELOPMENTAL_DELAY	22	0.503798	1.42328	0.0677291	0.929152	1	4438
GOBP_RESPONSE_TO_CORTICOSTEROID	143	0.429837	1.42246	0.0114723	0.930327	1	1367
GOMF_NEUROTRANSMITTER_TRANSMEMBRANE_TRANSPORTER_ACTIVITY	16	0.659669	1.42204	0.0434783	0.928805	1	1648
GOBP_SIGNAL_TRANSDUCTION_IN_ABSENCE_OF_LIGAND	58	0.40053	1.42085	0.028626	0.932414	1	2813
GOBP_GLUCOSE_METABOLIC_PROCESS	152	0.40127	1.41992	0.0363636	0.934624	1	1940
GOBP_RESPONSE_TO_PEPTIDE_HORMONE	360	0.365818	1.41988	0.00779727	0.930852	1	2884
GOBP_NEGATIVE_REGULATION_OF_MRNA_METABOLIC_PROCESS	69	0.321158	1.41957	0.0756144	0.929059	1	3565
GOBP_INTEGRATED_STRESS_RESPONSE_SIGNALING	35	0.421121	1.41939	0.078125	0.926377	1	628
HP_PRODUCTIVE_COUGH	31	0.504113	1.41903	0.028169	0.924567	1	3687
GOBP_REGULATION_OF_LIPID_METABOLIC_PROCESS	267	0.364722	1.41893	0.00808081	0.921355	1	1666
GOBP_LIPID_OXIDATION	99	0.440964	1.41871	0.0721443	0.918942	1	1461
GOBP_CELLULAR_RESPONSE_TO_COPPER_ION	23	0.491737	1.41799	0.105263	0.919856	1	3108
GOBP_REGULATION_OF_LIPID_BIOSYNTHETIC_PROCESS	139	0.395462	1.4174	0.0218688	0.91997	1	2753
GOBP_NEGATIVE_REGULATION_OF_FAT_CELL_DIFFERENTIATION	44	0.439099	1.41682	0.0504032	0.919852	1	1727
GOBP_POSITIVE_REGULATION_OF_FIBROBLAST_PROLIFERATION	48	0.492801	1.41634	0.0826613	0.918979	1	1216
GOBP_REGULATION_OF_EXCRETION	20	0.59831	1.41619	0.0473373	0.916154	1	3327
HP_PRIMARY_AMENORRHEA	91	0.445904	1.4158	0.038	0.914758	1	2626
GOBP_AXIS_ELONGATION	21	0.629688	1.4156	0.0573123	0.912274	1	1960
GOBP_RHYTHMIC_PROCESS	265	0.361513	1.41439	0.00779727	0.916358	1	1670
GOMF_DYNEIN_INTERMEDIATE_CHAIN_BINDING	19	0.591369	1.41435	0.0718686	0.912868	1	2608
GOBP_REGULATION_OF_BRANCHING_INVOLVED_IN_URETERIC_BUD_MORPHOGENESIS	18	0.597259	1.41328	0.0605469	0.915983	1	2123
GOBP_TEMPERATURE_HOMEOSTASIS	161	0.376767	1.41313	0.00596422	0.913241	1	1487
GOCC_POLYSOME	53	0.350856	1.41241	0.0838207	0.914035	1	2404
GOMF_CLATHRIN_BINDING	48	0.400111	1.41167	0.0538922	0.91511	1	1273
HP_TYPE_II_DIABETES_MELLITUS	146	0.410541	1.41073	0.0162272	0.917268	1	2818
GOBP_MONOSACCHARIDE_BIOSYNTHETIC_PROCESS	73	0.440774	1.41061	0.0876494	0.914474	1	1168
HP_ADDICTIVE_BEHAVIOR	24	0.517375	1.40943	0.0983607	0.917886	1	344
GOBP_HINDLIMB_MORPHOGENESIS	31	0.548999	1.40846	0.0621359	0.920639	1	2496
GOBP_NEUROTRANSMITTER_RECEPTOR_TRANSPORT	18	0.536969	1.40735	0.105263	0.923839	1	1242
GOBP_REGULATION_OF_MEMBRANE_PROTEIN_ECTODOMAIN_PROTEOLYSIS	19	0.516613	1.40718	0.0807453	0.921264	1	2098
GOBP_RENAL_SODIUM_EXCRETION	19	0.6192	1.40713	0.054902	0.918019	1	3327
GOCC_SMALL_SUBUNIT_PROCESSOME	28	0.560402	1.40686	0.137097	0.915909	1	3895
GOBP_REGULATION_OF_BICELLULAR_TIGHT_JUNCTION_ASSEMBLY	19	0.525347	1.40661	0.0696325	0.914055	1	2284
GOBP_CELLULAR_RESPONSE_TO_FATTY_ACID	29	0.516158	1.40606	0.0526316	0.913937	1	905
GOBP_REGULATION_OF_CIRCADIAN_SLEEP_WAKE_CYCLE	16	0.589464	1.40591	0.030426	0.91139	1	719
HP_HYPOPLASIA_OF_THE_UTERUS	37	0.470173	1.40572	0.0617761	0.909127	1	3214
GOBP_CELLULAR_RESPONSE_TO_THYROID_HORMONE_STIMULUS	17	0.520417	1.4049	0.107212	0.910853	1	609
GOBP_NEGATIVE_REGULATION_OF_LIPID_CATABOLIC_PROCESS	19	0.605742	1.40479	0.0580913	0.908047	1	1285
GOMF_MRNA_3_UTR_BINDING	77	0.320905	1.40444	0.0951456	0.906769	1	3563
GOBP_NEGATIVE_REGULATION_OF_AMINE_TRANSPORT	24	0.560627	1.4044	0.0379242	0.903609	1	3330
HP_CONGENITAL_STATIONARY_NIGHT_BLINDNESS	16	0.648409	1.40428	0.0787402	0.900967	1	1899
GOBP_REGULATION_OF_RESPONSE_TO_EXTRACELLULAR_STIMULUS	26	0.472356	1.40398	0.0650407	0.899328	1	2286
GOMF_LYSINE_ACETYLATED_HISTONE_BINDING	22	0.388908	1.40363	0.116832	0.898101	1	1405
GOMF_NEUTRAL_AMINO_ACID_TRANSMEMBRANE_TRANSPORTER_ACTIVITY	35	0.493844	1.40352	0.0761317	0.895491	1	2217
GOBP_NUCLEAR_TRANSCRIBED_MRNA_CATABOLIC_PROCESS	87	0.328331	1.40323	0.114688	0.893981	1	3563
HP_ABNORMAL_CIRCULATING_T4_LEVEL	16	0.643119	1.4027	0.0854871	0.893742	1	3563
GOMF_NUCLEAR_LOCALIZATION_SEQUENCE_BINDING	23	0.436256	1.40264	0.113244	0.890822	1	3075
GOBP_FATTY_ACID_TRANSMEMBRANE_TRANSPORT	16	0.540567	1.40218	0.111111	0.890316	1	967
HP_PROTRUDING_TONGUE	32	0.406449	1.40162	0.0552381	0.89039	1	1749
GOMF_MRNA_3_UTR_AU_RICH_REGION_BINDING	22	0.501987	1.40045	0.0914634	0.894069	1	1904
GOMF_CHAPERONE_BINDING	84	0.316482	1.40006	0.0652174	0.893192	1	3316
GOBP_EPOXYGENASE_P450_PATHWAY	17	0.60611	1.39886	0.0841683	0.897247	1	3099
GOBP_REGULATION_OF_SPROUTING_ANGIOGENESIS	29	0.517044	1.39832	0.0793951	0.897019	1	2721
GOBP_SMAD_PROTEIN_SIGNAL_TRANSDUCTION	70	0.435142	1.39811	0.05	0.895104	1	2372
GOBP_PEROXISOME_PROLIFERATOR_ACTIVATED_RECEPTOR_SIGNALING_PATHWAY	21	0.584814	1.39721	0.129225	0.897009	1	1975
GOBP_REGULATION_OF_PLATELET_DERIVED_GROWTH_FACTOR_RECEPTOR_SIGNALING_PATHWAY	22	0.526615	1.39715	0.107356	0.894183	1	841
GOBP_NEGATIVE_REGULATION_OF_ENDOTHELIAL_CELL_APOPTOTIC_PROCESS	31	0.495714	1.3966	0.0618763	0.894313	1	3719
GOBP_REPRODUCTIVE_BEHAVIOR	42	0.54842	1.3964	0.0664137	0.892339	1	2865
HP_ABNORMAL_ATRIAL_ARRANGEMENT	15	0.584361	1.39614	0.0554455	0.890901	1	1540
HP_GYNECOMASTIA	71	0.43552	1.39541	0.0390625	0.892189	1	2621
GOBP_CELLULAR_RESPONSE_TO_GAMMA_RADIATION	25	0.412923	1.39524	0.103448	0.890186	1	419
GOBP_METANEPHRIC_NEPHRON_EPITHELIUM_DEVELOPMENT	19	0.625403	1.39439	0.0721443	0.892078	1	1229
GOCC_PHOTORECEPTOR_OUTER_SEGMENT	72	0.481392	1.39378	0.0431373	0.89253	1	2045
GOBP_EYE_PHOTORECEPTOR_CELL_DIFFERENTIATION	38	0.549701	1.39335	0.0592885	0.892063	1	1085
GOBP_OVARIAN_FOLLICLE_DEVELOPMENT	51	0.458907	1.39271	0.0367505	0.892926	1	2770
GOBP_CELLULAR_RESPONSE_TO_HORMONE_STIMULUS	491	0.33432	1.39253	0.00980392	0.890835	1	2667
HP_INSOMNIA	48	0.389439	1.39213	0.0749507	0.890174	1	1248
GOBP_FEMALE_SEX_DIFFERENTIATION	109	0.421201	1.39211	0.023622	0.887296	1	2810
GOBP_STRESS_GRANULE_ASSEMBLY	27	0.401427	1.39115	0.0841121	0.889894	1	3100
GOBP_POSITIVE_REGULATION_OF_NUCLEOTIDE_METABOLIC_PROCESS	39	0.459376	1.39113	0.0424242	0.887034	1	1441
GOBP_POSITIVE_REGULATION_OF_PROTEIN_ACETYLATION	45	0.403124	1.39102	0.10387	0.884687	1	4156
GOBP_CELLULAR_RESPONSE_TO_INORGANIC_SUBSTANCE	183	0.358008	1.39073	0.018	0.883505	1	3227
GOMF_MRNA_BINDING	235	0.243141	1.39052	0.0642722	0.881809	1	3591
GOBP_POSITIVE_REGULATION_OF_RESPONSE_TO_WOUNDING	63	0.456591	1.38984	0.059761	0.882842	1	2062
GOCC_PHOTORECEPTOR_DISC_MEMBRANE	17	0.663764	1.3898	0.0791075	0.8801	1	1878
HP_SPEECH_ARTICULATION_DIFFICULTIES	26	0.507996	1.38856	0.0711382	0.884119	1	2270
GOBP_NEGATIVE_REGULATION_OF_SIGNAL_TRANSDUCTION_BY_P53_CLASS_MEDIATOR	23	0.42173	1.38776	0.0927419	0.885769	1	2178
GOBP_POSITIVE_REGULATION_OF_CELLULAR_CARBOHYDRATE_METABOLIC_PROCESS	45	0.439095	1.38766	0.0118577	0.883412	1	1594
GOMF_RNA_POLYMERASE_II_COMPLEX_BINDING	27	0.394626	1.38712	0.115914	0.883606	1	948
GOBP_REGULATION_OF_HORMONE_METABOLIC_PROCESS	34	0.490997	1.38666	0.104854	0.883319	1	2607
GOCC_TRANSCRIPTION_REGULATOR_COMPLEX	414	0.30449	1.38662	0.0237154	0.880736	1	3120
GOBP_DETOXIFICATION	102	0.37627	1.38631	0.0474227	0.879655	1	2741
GOBP_KERATINOCYTE_PROLIFERATION	43	0.527253	1.38626	0.0859375	0.877044	1	1653
GOBP_VASCULAR_ASSOCIATED_SMOOTH_MUSCLE_CELL_MIGRATION	22	0.524338	1.38612	0.0860421	0.875108	1	2123
GOBP_ENDOCRINE_HORMONE_SECRETION	50	0.47249	1.38495	0.0268199	0.878823	1	687
GOBP_POSITIVE_REGULATION_OF_CARBOHYDRATE_METABOLIC_PROCESS	65	0.415407	1.38487	0.0252918	0.876552	1	1594
GOBP_NEGATIVE_REGULATION_OF_CHEMOKINE_PRODUCTION	21	0.491309	1.38414	0.0640496	0.878125	1	737
GOBP_CENTRAL_NERVOUS_SYSTEM_PROJECTION_NEURON_AXONOGENESIS	23	0.496155	1.38352	0.0654397	0.878856	1	1364
HP_FOLLICULAR_HYPERKERATOSIS	19	0.539586	1.38322	0.0938776	0.877863	1	3732
HP_LATE_ONSET	36	0.511796	1.38311	0.0442308	0.875744	1	1439
HP_MALE_INFERTILITY	56	0.47347	1.38241	0.0275591	0.876961	1	1665
GOMF_TRANSMEMBRANE_RECEPTOR_PROTEIN_SERINE_THREONINE_KINASE_ACTIVITY	16	0.531006	1.38203	0.0930693	0.876398	1	3156
GOBP_ENDOCRINE_PANCREAS_DEVELOPMENT	42	0.485832	1.38195	0.0455446	0.874122	1	4018
GOCC_NBAF_COMPLEX	15	0.410985	1.38194	0.13189	0.871472	1	3800
GOBP_NEGATIVE_REGULATION_OF_BLOOD_PRESSURE	41	0.477136	1.3812	0.0505837	0.873015	1	2865
GOMF_SOLUTE_SODIUM_SYMPORTER_ACTIVITY	63	0.513644	1.38108	0.0570866	0.870923	1	3452
GOBP_REGULATION_OF_GENE_SILENCING_BY_RNA	33	0.445802	1.38078	0.137864	0.869972	1	1134
GOMF_TRANSCRIPTION_COREPRESSOR_ACTIVITY	141	0.295752	1.38064	0.0723404	0.868038	1	4001
HP_ABNORMAL_THYROID_HORMONE_LEVEL	23	0.575429	1.38063	0.0934394	0.865465	1	3563
GOBP_MATERNAL_PLACENTA_DEVELOPMENT	30	0.473362	1.38031	0.0970297	0.86456	1	1998
GOBP_NEGATIVE_REGULATION_OF_LIPID_TRANSPORT	24	0.491952	1.38009	0.0606061	0.86318	1	1216
GOBP_GLANDULAR_EPITHELIAL_CELL_DEVELOPMENT	32	0.476115	1.38001	0.0445344	0.860979	1	4182
HP_SHORT_FACE	15	0.566128	1.37988	0.147117	0.859124	1	3952
GOBP_NEGATIVE_REGULATION_OF_MAP_KINASE_ACTIVITY	50	0.386476	1.37979	0.079918	0.857015	1	1030
GOCC_NON_MOTILE_CILIUM	108	0.429606	1.37875	0.0496032	0.860115	1	3649
GOMF_STRUCTURAL_CONSTITUENT_OF_SKIN_EPIDERMIS	23	0.594292	1.37776	0.0688976	0.862787	1	2160
GOCC_EXCITATORY_SYNAPSE	42	0.505683	1.37768	0.015748	0.860654	1	2259
GOBP_ACTIVATION_OF_TRANSMEMBRANE_RECEPTOR_PROTEIN_TYROSINE_KINASE_ACTIVITY	17	0.62425	1.37766	0.078125	0.858167	1	1230
HP_ACCELERATED_SKELETAL_MATURATION	55	0.399537	1.37761	0.0792683	0.855924	1	1983
GOBP_POSITIVE_REGULATION_OF_PEPTIDYL_SERINE_PHOSPHORYLATION	89	0.423063	1.37734	0.0629921	0.854889	1	1724
GOBP_REGULATION_OF_ARP2_3_COMPLEX_MEDIATED_ACTIN_NUCLEATION	18	0.464856	1.3773	0.11245	0.852575	1	1332
GOBP_NEGATIVE_REGULATION_OF_APOPTOTIC_SIGNALING_PATHWAY	185	0.322483	1.37726	0.0714286	0.850265	1	2697
HP_ABNORMAL_SPERM_MOTILITY	28	0.500013	1.37608	0.0398323	0.854023	1	1540
GOBP_REGULATION_OF_DNA_DAMAGE_RESPONSE_SIGNAL_TRANSDUCTION_BY_P53_CLASS_MEDIATOR	31	0.424444	1.37459	0.132411	0.8596	1	1653
HP_LIMB_DYSTONIA	49	0.412832	1.37286	0.0764706	0.86682	1	3171
GOBP_PANCREAS_DEVELOPMENT	68	0.459624	1.37285	0.0455487	0.864346	1	4182
GOBP_REGULATION_OF_MRNA_METABOLIC_PROCESS	218	0.248639	1.37212	0.0926641	0.865866	1	3591
GOBP_CELLULAR_RESPONSE_TO_CORTICOSTEROID_STIMULUS	54	0.459193	1.37189	0.0650888	0.864563	1	2173
HP_ACANTHOSIS_NIGRICANS	36	0.480199	1.37132	0.0848126	0.865346	1	1643
GOBP_AMINO_ACID_TRANSPORT	114	0.417766	1.37107	0.0293542	0.864299	1	2347
GOBP_MULTICELLULAR_ORGANISM_AGING	24	0.538544	1.37102	0.0566802	0.862123	1	3218
HP_SPORADIC	89	0.388772	1.3703	0.0522244	0.863503	1	3171
GOBP_CELLULAR_IRON_ION_HOMEOSTASIS	47	0.38468	1.37014	0.0600775	0.861957	1	2841
GOBP_REGULATION_OF_EXTRINSIC_APOPTOTIC_SIGNALING_PATHWAY_VIA_DEATH_DOMAIN_RECEPTORS	41	0.440937	1.36986	0.11976	0.861039	1	3869
GOBP_RESPONSE_TO_OXYGEN_LEVELS	281	0.351498	1.36833	0.0383065	0.86699	1	1836
GOBP_HYDROGEN_PEROXIDE_CATABOLIC_PROCESS	23	0.564907	1.36782	0.0916335	0.86723	1	2286
GOBP_POSITIVE_REGULATION_OF_GLIAL_CELL_PROLIFERATION	18	0.534802	1.36733	0.126195	0.867377	1	1209
GOBP_FATTY_ACID_CATABOLIC_PROCESS	81	0.404272	1.36719	0.125749	0.865686	1	1712
GOMF_ARACHIDONIC_ACID_MONOOXYGENASE_ACTIVITY	17	0.591985	1.36708	0.0778443	0.863896	1	3099
HP_NASAL_CONGESTION	20	0.533169	1.36695	0.0677291	0.862116	1	1540
GOBP_NEGATIVE_REGULATION_OF_EXTRINSIC_APOPTOTIC_SIGNALING_PATHWAY	80	0.371501	1.36686	0.0501002	0.860178	1	2911
GOBP_PHOTORECEPTOR_CELL_DIFFERENTIATION	49	0.503222	1.36636	0.0620155	0.860474	1	3082
GOBP_VASCULAR_ASSOCIATED_SMOOTH_MUSCLE_CELL_PROLIFERATION	57	0.432041	1.36632	0.068	0.858258	1	1719
GOMF_AMINO_ACID_TRANSMEMBRANE_TRANSPORTER_ACTIVITY	62	0.439198	1.36607	0.072	0.857308	1	2217
GOCC_NEUROTRANSMITTER_RECEPTOR_COMPLEX	27	0.532343	1.36558	0.0505051	0.857531	1	2296
GOBP_FATTY_ACID_METABOLIC_PROCESS	296	0.35662	1.36543	0.0382294	0.855933	1	2802
GOBP_ADENOHYPOPHYSIS_DEVELOPMENT	15	0.622088	1.36464	0.0701754	0.857766	1	1108
HP_INCREASED_LEVEL_OF_L_FUCOSE_IN_URINE	16	0.442881	1.36444	0.121807	0.856552	1	2621
GOMF_TRANSCRIPTION_REGULATOR_INHIBITOR_ACTIVITY	16	0.498714	1.36412	0.0812379	0.855898	1	2113
GOBP_RESPONSE_TO_MINERALOCORTICOID	33	0.500973	1.36395	0.0454545	0.854568	1	1367
GOBP_CELLULAR_RESPONSE_TO_KETONE	87	0.36317	1.36376	0.0393701	0.853221	1	2173
GOBP_EMBRYO_IMPLANTATION	44	0.460711	1.36356	0.123314	0.851899	1	1216
GOBP_NEGATIVE_REGULATION_OF_NUCLEOTIDE_METABOLIC_PROCESS	21	0.492073	1.36331	0.118012	0.850868	1	1052
GOBP_NEUROTRANSMITTER_RECEPTOR_INTERNALIZATION	20	0.559337	1.36299	0.107692	0.850223	1	2140
HP_ECTODERMAL_DYSPLASIA	15	0.529666	1.36268	0.132937	0.849615	1	3298
GOBP_REGULATION_OF_FIBROBLAST_PROLIFERATION	73	0.398422	1.36183	0.103792	0.851725	1	1216
GOBP_REGULATION_OF_LONG_TERM_NEURONAL_SYNAPTIC_PLASTICITY	20	0.491287	1.36161	0.10338	0.850573	1	3327
GOBP_REGULATION_OF_PROTEIN_IMPORT_INTO_NUCLEUS	54	0.390131	1.36086	0.0890688	0.852305	1	1490
GOCC_9PLUS0_NON_MOTILE_CILIUM	92	0.431949	1.36049	0.0511811	0.851958	1	3649
GOBP_NEGATIVE_REGULATION_OF_SMALL_GTPASE_MEDIATED_SIGNAL_TRANSDUCTION	44	0.395193	1.35865	0.0709939	0.859365	1	1030
HP_ABSENT_FACIAL_HAIR	24	0.4806	1.35861	0.123232	0.85732	1	3500
HP_ABNORMAL_INSULIN_LEVEL	117	0.411189	1.35833	0.0314961	0.856487	1	2886
GOBP_POSITIVE_REGULATION_OF_COLD_INDUCED_THERMOGENESIS	90	0.402041	1.35767	0.042885	0.857672	1	1487
GOBP_PLACENTA_DEVELOPMENT	130	0.367301	1.35708	0.0514851	0.858736	1	2745
GOBP_LUNG_EPITHELIUM_DEVELOPMENT	39	0.495551	1.35703	0.078125	0.856741	1	2328
GOBP_REGULATION_OF_AMINO_ACID_TRANSMEMBRANE_TRANSPORT	15	0.569277	1.3568	0.117188	0.85589	1	2123
GOMF_FERROUS_IRON_BINDING	19	0.469648	1.35667	0.0982659	0.85435	1	2182
HP_ABNORMAL_RETINAL_ARTERY_MORPHOLOGY	44	0.383548	1.35657	0.0790514	0.85272	1	1793
GOBP_IRON_ION_HOMEOSTASIS	65	0.351998	1.35656	0.0898204	0.850604	1	997
GOMF_LIGASE_ACTIVITY_FORMING_CARBON_SULFUR_BONDS	30	0.449807	1.35651	0.111332	0.848626	1	3593
HP_ABNORMALITY_OF_HEAD_BLOOD_VESSEL	54	0.386668	1.35541	0.0525253	0.852489	1	1248
GOBP_NEGATIVE_REGULATION_OF_ATP_METABOLIC_PROCESS	17	0.481888	1.35399	0.133745	0.857758	1	1052
GOMF_ORGANIC_ANION_TRANSMEMBRANE_TRANSPORTER_ACTIVITY	138	0.398438	1.35373	0.0300601	0.856865	1	2120
GOBP_MATING_BEHAVIOR	35	0.511846	1.35362	0.0785855	0.855348	1	2865
GOBP_REGULATION_OF_TUBE_SIZE	133	0.437306	1.35282	0.0321932	0.857534	1	2775
GOBP_CELLULAR_RESPONSE_TO_FLUID_SHEAR_STRESS	19	0.527877	1.35271	0.125	0.855921	1	1006
GOBP_GROWTH_HORMONE_RECEPTOR_SIGNALING_PATHWAY	23	0.480675	1.35189	0.123482	0.858217	1	851
GOBP_CELLULAR_RESPONSE_TO_UNFOLDED_PROTEIN	76	0.315777	1.35147	0.068323	0.858169	1	2179
GOBP_PHOTORECEPTOR_CELL_MAINTENANCE	26	0.521646	1.35104	0.086	0.858227	1	2708
HP_HYPOTHALAMIC_GONADOTROPIN_RELEASING_HORMONE_DEFICIENCY	15	0.582085	1.35071	0.0847458	0.85783	1	3171
GOBP_CAMP_METABOLIC_PROCESS	19	0.552274	1.35049	0.0930233	0.856836	1	2028
GOBP_RESPONSE_TO_ISOQUINOLINE_ALKALOID	25	0.51292	1.35018	0.0553435	0.856371	1	1954
GOBP_MAINTENANCE_OF_BLOOD_BRAIN_BARRIER	29	0.498852	1.34966	0.103239	0.856882	1	1112
HP_LOCALIZED_OSTEOPOROSIS	17	0.605086	1.34962	0.106719	0.855006	1	481
GOMF_HORMONE_RECEPTOR_BINDING	27	0.543086	1.34937	0.0584677	0.854226	1	779
GOBP_SKELETAL_MUSCLE_CELL_DIFFERENTIATION	49	0.513889	1.34904	0.0808511	0.853744	1	894
GOBP_SIGNAL_TRANSDUCTION_BY_P53_CLASS_MEDIATOR	136	0.293386	1.34896	0.0851852	0.852057	1	2680
HP_ABNORMAL_LIBIDO	29	0.49691	1.34881	0.0907336	0.850731	1	3171
GOBP_CELLULAR_RESPONSE_TO_PEPTIDE_HORMONE_STIMULUS	260	0.34111	1.34845	0.027451	0.850408	1	2813
GOBP_LABYRINTHINE_LAYER_BLOOD_VESSEL_DEVELOPMENT	17	0.526347	1.34811	0.104536	0.850143	1	1427
GOBP_FATTY_ACID_BETA_OXIDATION	65	0.430781	1.34811	0.142566	0.848099	1	1712
GOBP_REGULATION_OF_EPITHELIAL_CELL_DIFFERENTIATION	126	0.401239	1.34738	0.0372549	0.849897	1	2328
HP_GLUCOSE_INTOLERANCE	326	0.336127	1.34731	0.0118812	0.848211	1	3018
GOBP_CIRCADIAN_RHYTHM	181	0.349646	1.34724	0.0308285	0.846526	1	1645
GOBP_ADAPTIVE_THERMOGENESIS	144	0.35748	1.3466	0.0422265	0.847761	1	1577
GOBP_NEUTRAL_LIPID_BIOSYNTHETIC_PROCESS	29	0.459731	1.34605	0.122449	0.848487	1	1236
HP_APLASIA_HYPOPLASIA_INVOLVING_THE_NOSE	78	0.35348	1.34597	0.0750469	0.846879	1	1331
HP_HYPERPITUITARISM	70	0.417986	1.34551	0.0846457	0.847323	1	2910
GOBP_NITRIC_OXIDE_MEDIATED_SIGNAL_TRANSDUCTION	24	0.571102	1.34531	0.0780287	0.846224	1	1149
GOBP_REGULATION_OF_HORMONE_BIOSYNTHETIC_PROCESS	23	0.533586	1.34513	0.112676	0.845109	1	2607
HP_TYPICAL_ABSENCE_SEIZURE	50	0.448236	1.34387	0.143418	0.849708	1	3608
GOBP_GLYCOSIDE_METABOLIC_PROCESS	16	0.531089	1.3436	0.117188	0.849007	1	768
HP_RESTING_TREMOR	44	0.390371	1.34336	0.0749507	0.848312	1	1323
GOBP_EXCRETION	32	0.525585	1.34312	0.0735587	0.847342	1	3327
GOBP_MITOTIC_G1_S_TRANSITION_CHECKPOINT_SIGNALING	25	0.376186	1.34302	0.132948	0.845935	1	2810
GOBP_POSITIVE_REGULATION_OF_BLOOD_VESSEL_ENDOTHELIAL_CELL_MIGRATION	47	0.435497	1.34252	0.120623	0.846516	1	2775
HP_EARLY_ONSET_OF_SEXUAL_MATURATION	165	0.341157	1.34232	0.0504032	0.845419	1	1872
HP_HEMIANOPIA	23	0.477003	1.34225	0.140594	0.843839	1	2868
GOBP_CELL_SUBSTRATE_JUNCTION_ORGANIZATION	90	0.375241	1.34186	0.132673	0.843771	1	2379
GOMF_ORGANIC_ACID_SODIUM_SYMPORTER_ACTIVITY	26	0.543666	1.34149	0.0918164	0.843679	1	1456
GOBP_REGULATION_OF_LIPID_LOCALIZATION	129	0.390146	1.34144	0.0481928	0.842	1	2123
GOBP_NEGATIVE_REGULATION_OF_HORMONE_SECRETION	50	0.467486	1.34127	0.0594059	0.840929	1	2317
GOBP_RESPONSE_TO_GLUCAGON	19	0.544477	1.34097	0.0830116	0.840561	1	3476
GOBP_ACTIVIN_RECEPTOR_SIGNALING_PATHWAY	34	0.48943	1.34044	0.122772	0.841273	1	3384
GOMF_PEPTIDE_HORMONE_RECEPTOR_BINDING	15	0.599018	1.33984	0.0968379	0.842353	1	779
GOBP_POSITIVE_REGULATION_OF_MULTICELLULAR_ORGANISM_GROWTH	26	0.483179	1.33973	0.0910891	0.840989	1	2779
GOBP_REGULATION_OF_VASCULAR_PERMEABILITY	44	0.456931	1.33959	0.0866142	0.839806	1	3437
GOBP_CIRCADIAN_SLEEP_WAKE_CYCLE	19	0.524894	1.33953	0.0454545	0.838163	1	768
HP_BLUE_IRIDES	31	0.432495	1.33872	0.0803213	0.840331	1	1248
GOBP_HEMOGLOBIN_METABOLIC_PROCESS	16	0.560546	1.33841	0.129094	0.839947	1	2248
GOBP_REGENERATION	157	0.352315	1.33687	0.0457256	0.845822	1	2153
GOBP_RESPONSE_TO_TOPOLOGICALLY_INCORRECT_PROTEIN	125	0.299004	1.33677	0.0912698	0.84434	1	4126
GOBP_NEGATIVE_REGULATION_OF_EPITHELIAL_CELL_APOPTOTIC_PROCESS	55	0.424915	1.33624	0.0618763	0.845147	1	3797
HP_PANHYPOPITUITARISM	20	0.532068	1.33579	0.0978474	0.845504	1	3171
HP_SCOTOMA	47	0.485981	1.33546	0.0710173	0.84515	1	1075
GOCC_NUCLEAR_SPECK	329	0.262467	1.33514	0.103718	0.844862	1	4151
HP_NEURONAL_LOSS_IN_CENTRAL_NERVOUS_SYSTEM	32	0.397265	1.33427	0.0797546	0.847413	1	595
GOBP_REGULATION_OF_RENAL_SYSTEM_PROCESS	32	0.50396	1.33424	0.094162	0.84567	1	3327
HP_ABNORMAL_LARYNX_MORPHOLOGY	100	0.365573	1.33369	0.108911	0.846786	1	2145
GOMF_RIBOSOMAL_SMALL_SUBUNIT_BINDING	15	0.410867	1.33362	0.166667	0.845181	1	4281
GOBP_FOCAL_ADHESION_ASSEMBLY	74	0.376273	1.33324	0.143141	0.845191	1	2379
GOBP_RESPONSE_TO_STEROID_HORMONE	288	0.344306	1.33257	0.0234834	0.846867	1	2106
HP_TRACHEAL_STENOSIS	21	0.496798	1.33208	0.120148	0.847484	1	5060
HP_IMPAIRED_VISUOSPATIAL_CONSTRUCTIVE_COGNITION	21	0.525508	1.33198	0.12549	0.8461	1	1429
GOBP_RESPONSE_TO_FLUID_SHEAR_STRESS	31	0.456539	1.33183	0.0969697	0.844994	1	1783
GOBP_EPIDERMIS_MORPHOGENESIS	22	0.541159	1.33165	0.111111	0.844044	1	2328
GOBP_RESPONSE_TO_PEPTIDE	435	0.317774	1.33159	0.0251451	0.842543	1	1367
GOBP_CELLULAR_RESPONSE_TO_ARSENIC_CONTAINING_SUBSTANCE	15	0.478135	1.33156	0.151277	0.840815	1	2697
GOBP_POSITIVE_REGULATION_OF_PROTEIN_IMPORT_INTO_NUCLEUS	37	0.377894	1.33128	0.104762	0.840435	1	851
GOBP_ER_NUCLEUS_SIGNALING_PATHWAY	42	0.337798	1.33083	0.143984	0.840932	1	4214
HP_INFERTILITY	102	0.449072	1.33073	0.0390625	0.839577	1	2918
GOBP_REGULATION_OF_NITRIC_OXIDE_SYNTHASE_ACTIVITY	33	0.425184	1.33061	0.0784708	0.838345	1	1150
GOMF_GENERAL_TRANSCRIPTION_INITIATION_FACTOR_BINDING	49	0.335399	1.33061	0.141684	0.836574	1	2484
GOBP_CELLULAR_RESPONSE_TO_EXTERNAL_STIMULUS	268	0.308512	1.33058	0.0262097	0.834874	1	1346
GOBP_HEART_TRABECULA_MORPHOGENESIS	28	0.465625	1.33007	0.12233	0.835623	1	2843
HP_DILATION_OF_LATERAL_VENTRICLES	72	0.368927	1.32985	0.126923	0.834901	1	3608
HP_ABNORMAL_HAIR_WHORL	65	0.340627	1.32935	0.114228	0.835646	1	4212
GOBP_CAMP_MEDIATED_SIGNALING	45	0.448498	1.32917	0.0394477	0.834803	1	978
GOBP_POSITIVE_REGULATION_OF_FOCAL_ADHESION_ASSEMBLY	24	0.441861	1.32856	0.135729	0.836037	1	756
GOBP_POSITIVE_REGULATION_BY_HOST_OF_VIRAL_TRANSCRIPTION	17	0.505197	1.3281	0.128788	0.836647	1	2203
GOBP_REGULATION_OF_GLIAL_CELL_PROLIFERATION	34	0.45869	1.32699	0.0916497	0.840411	1	1209
GOBP_VESICLE_MEDIATED_TRANSPORT_IN_SYNAPSE	165	0.370108	1.32679	0.0232558	0.839657	1	2904
GOBP_REGULATION_OF_GLUCONEOGENESIS	38	0.426475	1.32625	0.106557	0.840477	1	1168
HP_SINGLE_NARIS	15	0.572035	1.32614	0.152216	0.83925	1	3171
HP_ABNORMAL_CIRCULATING_SEX_HORMONE_CONCENTRATION	81	0.397889	1.32595	0.0664062	0.838378	1	2918
GOBP_REGULATION_OF_CELLULAR_CARBOHYDRATE_METABOLIC_PROCESS	123	0.353092	1.32582	0.0362173	0.837247	1	1804
GOBP_RESPONSE_TO_PAIN	25	0.508106	1.32574	0.0545455	0.835936	1	1261
HP_MATURITY_ONSET_DIABETES_OF_THE_YOUNG	18	0.576707	1.32571	0.124498	0.834288	1	2576
HP_ABNORMAL_HYPOTHALAMUS_PHYSIOLOGY	39	0.472967	1.32571	0.0953307	0.832559	1	2843
GOBP_CELLULAR_RESPONSE_TO_ALDEHYDE	15	0.539363	1.32518	0.118367	0.833457	1	1753
GOBP_AGING	148	0.353555	1.32516	0.0343434	0.831854	1	2941
GOMF_OXYGEN_BINDING	28	0.569209	1.32502	0.0808679	0.830807	1	2308
GOMF_ORGANIC_HYDROXY_COMPOUND_TRANSMEMBRANE_TRANSPORTER_ACTIVITY	35	0.475776	1.3249	0.0678295	0.829697	1	1515
GOBP_EYE_PHOTORECEPTOR_CELL_DEVELOPMENT	28	0.547674	1.32479	0.101167	0.828519	1	1085
GOBP_REGULATION_OF_EXTRINSIC_APOPTOTIC_SIGNALING_PATHWAY_IN_ABSENCE_OF_LIGAND	37	0.411929	1.32478	0.0783582	0.826858	1	2668
GOBP_TYROSINE_PHOSPHORYLATION_OF_STAT_PROTEIN	69	0.438898	1.32376	0.0635838	0.830243	1	2660
HP_IMPOTENCE	42	0.450542	1.32305	0.112167	0.832016	1	3171
GOBP_REGULATION_OF_SYSTEMIC_ARTERIAL_BLOOD_PRESSURE	87	0.434487	1.32302	0.0632653	0.830474	1	3327
HP_CURLY_HAIR	25	0.39535	1.32282	0.132797	0.829725	1	996
GOBP_CELLULAR_RESPONSE_TO_EXTRACELLULAR_STIMULUS	207	0.313875	1.3228	0.0342742	0.828092	1	1666
GOBP_OLEFINIC_COMPOUND_METABOLIC_PROCESS	121	0.433478	1.32275	0.055336	0.826664	1	3116
GOBP_REGULATION_OF_APPETITE	18	0.529846	1.32257	0.0901639	0.825811	1	1947
GOBP_TRANSITION_METAL_ION_TRANSPORT	75	0.363789	1.32224	0.072549	0.825769	1	1880
GOBP_CELLULAR_RESPONSE_TO_ZINC_ION	19	0.494235	1.32136	0.153689	0.828449	1	3108
GOMF_PROTEIN_TYROSINE_SERINE_THREONINE_PHOSPHATASE_ACTIVITY	30	0.428138	1.32133	0.149194	0.826879	1	2483
HP_CEREBRAL_VISUAL_IMPAIRMENT	157	0.317591	1.32079	0.0587084	0.827833	1	3177
GOMF_ACETYLTRANSFERASE_ACTIVITY	69	0.291416	1.31974	0.102857	0.831338	1	3374
GOCC_POSTSYNAPTIC_SPECIALIZATION_MEMBRANE	84	0.448621	1.31937	0.0254902	0.831517	1	2199
HP_ABNORMAL_LDL_CHOLESTEROL_CONCENTRATION	35	0.442706	1.31931	0.0923695	0.830132	1	1035
GOBP_BRANCH_ELONGATION_OF_AN_EPITHELIUM	15	0.611392	1.31912	0.12024	0.829457	1	2479
GOBP_NEGATIVE_REGULATION_OF_PROTEIN_SERINE_THREONINE_KINASE_ACTIVITY	95	0.318554	1.31904	0.0772358	0.828192	1	1682
GOBP_P38MAPK_CASCADE	46	0.371075	1.31872	0.0488798	0.828118	1	1577
GOBP_NEGATIVE_REGULATION_OF_PEPTIDE_SECRETION	29	0.466792	1.31865	0.111328	0.82683	1	2317
HP_HYPOPLASTIC_NIPPLES	29	0.420995	1.31853	0.150198	0.825797	1	2200
GOBP_MAINTENANCE_OF_GASTROINTESTINAL_EPITHELIUM	17	0.59035	1.31831	0.132692	0.82522	1	1827
GOMF_ORGANIC_CATION_TRANSMEMBRANE_TRANSPORTER_ACTIVITY	21	0.606007	1.31822	0.130097	0.824036	1	2019
GOBP_FIBROBLAST_APOPTOTIC_PROCESS	24	0.392022	1.31777	0.15	0.824639	1	2173
GOBP_EPIDERMIS_DEVELOPMENT	257	0.381785	1.31752	0.0253906	0.824156	1	2171
GOBP_OLEFINIC_COMPOUND_BIOSYNTHETIC_PROCESS	22	0.562519	1.31612	0.143141	0.829225	1	3116
GOBP_MULTICELLULAR_ORGANISMAL_RESPONSE_TO_STRESS	73	0.442446	1.3161	0.0526316	0.827704	1	1669
GOMF_SECONDARY_ACTIVE_TRANSMEMBRANE_TRANSPORTER_ACTIVITY	178	0.39001	1.31577	0.0627451	0.827743	1	1991
GOBP_DECIDUALIZATION	22	0.508307	1.31481	0.143426	0.830878	1	1783
HP_INCREASED_LDL_CHOLESTEROL_CONCENTRATION	25	0.493836	1.31459	0.117895	0.830357	1	1035
HP_ABNORMAL_HAIR_LABORATORY_EXAMINATION	24	0.415751	1.31442	0.118712	0.829597	1	3422
GOBP_ADRENERGIC_RECEPTOR_SIGNALING_PATHWAY	26	0.507243	1.3143	0.100806	0.828525	1	3330
HP_ABNORMAL_WAIST_TO_HIP_RATIO	34	0.493736	1.31349	0.0631365	0.830811	1	1439
GOBP_RNA_SPLICING	326	0.252376	1.31276	0.170635	0.83289	1	4532
GOMF_RNA_POLYMERASE_CORE_ENZYME_BINDING	31	0.373964	1.31269	0.137795	0.831638	1	1088
GOBP_CAMERA_TYPE_EYE_PHOTORECEPTOR_CELL_DIFFERENTIATION	23	0.541444	1.31264	0.11002	0.830267	1	1075
GOBP_REGULATION_OF_CELL_JUNCTION_ASSEMBLY	156	0.361874	1.31254	0.0601202	0.829176	1	2383
GOCC_POSTSYNAPTIC_DENSITY_MEMBRANE	61	0.447817	1.31233	0.03125	0.828559	1	2347
GOBP_SODIUM_ION_TRANSPORT	188	0.396867	1.31177	0.0565657	0.829805	1	2500
GOBP_INTRINSIC_APOPTOTIC_SIGNALING_PATHWAY_BY_P53_CLASS_MEDIATOR	65	0.320968	1.31144	0.116142	0.829735	1	2178
GOBP_RENAL_WATER_HOMEOSTASIS	22	0.487842	1.31134	0.124752	0.82858	1	3079
HP_CONGENITAL_MALFORMATION_OF_THE_RIGHT_HEART	39	0.463155	1.31047	0.10166	0.831138	1	2854
GOBP_LACTATION	38	0.423516	1.31031	0.160612	0.830256	1	2547
GOBP_POSITIVE_REGULATION_OF_P38MAPK_CASCADE	24	0.47652	1.30996	0.128514	0.830312	1	1464
GOBP_NEGATIVE_REGULATION_OF_SIGNAL_TRANSDUCTION_IN_ABSENCE_OF_LIGAND	27	0.457687	1.3099	0.108481	0.829037	1	2640
GOMF_NUCLEAR_RETINOID_X_RECEPTOR_BINDING	15	0.53094	1.30981	0.144603	0.827861	1	502
GOMF_MODIFIED_AMINO_ACID_TRANSMEMBRANE_TRANSPORTER_ACTIVITY	23	0.520966	1.30959	0.16047	0.827351	1	1782
GOBP_NEGATIVE_REGULATION_OF_SMALL_MOLECULE_METABOLIC_PROCESS	82	0.384009	1.30943	0.0956175	0.826535	1	1167
GOBP_AMYLOID_FIBRIL_FORMATION	31	0.400669	1.30916	0.10625	0.826277	1	3437
GOBP_VASCULAR_PROCESS_IN_CIRCULATORY_SYSTEM	241	0.386613	1.30891	0.029703	0.825812	1	3452
GOMF_MRNA_5_UTR_BINDING	18	0.355006	1.30842	0.139265	0.826704	1	3406
GOBP_POSITIVE_REGULATION_OF_SMOOTH_MUSCLE_CELL_PROLIFERATION	78	0.377437	1.30833	0.0846774	0.82557	1	1216
GOBP_NEGATIVE_REGULATION_OF_CYCLIN_DEPENDENT_PROTEIN_SERINE_THREONINE_KINASE_ACTIVITY	25	0.37421	1.30809	0.119192	0.82517	1	1632
GOMF_MOLECULAR_CARRIER_ACTIVITY	63	0.330035	1.30809	0.110672	0.823632	1	930
GOBP_RELAXATION_OF_CARDIAC_MUSCLE	16	0.586836	1.30751	0.138943	0.82492	1	3723
GOBP_CELLULAR_SENESCENCE	84	0.325455	1.30728	0.0800781	0.824442	1	2842
GOBP_STARTLE_RESPONSE	20	0.542284	1.30708	0.107004	0.823854	1	1609
GOBP_CENTRAL_NERVOUS_SYSTEM_NEURON_AXONOGENESIS	32	0.427386	1.30611	0.10625	0.826825	1	2637
GOBP_DICARBOXYLIC_ACID_TRANSPORT	77	0.419148	1.30597	0.0741445	0.825936	1	2347
GOBP_FIBROBLAST_PROLIFERATION	87	0.343182	1.30594	0.134503	0.824566	1	1216
HP_PARKINSONISM	100	0.310521	1.30594	0.0737864	0.823071	1	1506
HP_APLASIA_HYPOPLASIA_OF_THE_TIBIA	21	0.549405	1.30575	0.159533	0.822487	1	2095
GOMF_OLFACTORY_RECEPTOR_ACTIVITY	40	0.563415	1.30512	0.147228	0.823863	1	2733
GOCC_EUCHROMATIN	42	0.369441	1.30474	0.150289	0.824236	1	1025
GOBP_REGULATION_OF_NECROTIC_CELL_DEATH	36	0.363589	1.30474	0.144016	0.822772	1	2286
GOBP_REGULATION_OF_RESPONSE_TO_WOUNDING	142	0.377502	1.30469	0.0584677	0.821495	1	2790
GOBP_FIBROBLAST_MIGRATION	46	0.344717	1.30468	0.130178	0.820029	1	1930
GOBP_ORGANIC_ACID_TRANSPORT	246	0.374697	1.30437	0.0450098	0.819981	1	1886
HP_ABNORMAL_CIRCULATING_ESTROGEN_LEVEL	40	0.449905	1.30419	0.0939335	0.819428	1	2429
GOBP_NEGATIVE_REGULATION_OF_CELLULAR_AMIDE_METABOLIC_PROCESS	138	0.215524	1.30377	0.0769231	0.819875	1	3850
HP_OSTEOSARCOMA	28	0.388338	1.30367	0.15261	0.818849	1	3441
GOCC_PLATELET_ALPHA_GRANULE	79	0.334833	1.30322	0.104743	0.819473	1	2014
GOBP_NEURON_DEATH	308	0.309542	1.30308	0.0350195	0.818627	1	2331
HP_AQUEDUCTAL_STENOSIS	18	0.450909	1.30299	0.135922	0.817607	1	3171
GOBP_REGULATION_OF_ENDOTHELIAL_CELL_DEVELOPMENT	16	0.510222	1.30292	0.168675	0.816479	1	915
HP_NYCTALOPIA	138	0.37564	1.3028	0.0714286	0.815569	1	2914
HP_TEMPORAL_PATTERN	18	0.501849	1.30215	0.138493	0.81709	1	2280
GOBP_NEGATIVE_REGULATION_OF_LIPID_METABOLIC_PROCESS	79	0.401614	1.30158	0.107724	0.818294	1	1980
GOBP_REGULATION_OF_CHOLESTEROL_METABOLIC_PROCESS	29	0.487716	1.30066	0.147773	0.821042	1	1544
GOBP_ARTERY_MORPHOGENESIS	64	0.43879	1.30048	0.129094	0.820522	1	2340
GOBP_REGULATION_OF_URINE_VOLUME	20	0.536517	1.30033	0.12831	0.819792	1	3327
GOBP_PHOTORECEPTOR_CELL_DEVELOPMENT	39	0.496844	1.30024	0.111332	0.818773	1	3082
GOMF_3_5_CYCLIC_AMP_PHOSPHODIESTERASE_ACTIVITY	15	0.569581	1.30023	0.198397	0.81736	1	3025
GOBP_REGULATION_OF_MULTICELLULAR_ORGANISM_GROWTH	58	0.39801	1.29991	0.105906	0.817311	1	1461
GOCC_PRERIBOSOME	53	0.50348	1.29991	0.262646	0.815873	1	3895
GOBP_CATECHOLAMINE_SECRETION	45	0.477674	1.29948	0.0876191	0.816449	1	3330
GOBP_CELL_FATE_COMMITMENT_INVOLVED_IN_FORMATION_OF_PRIMARY_GERM_LAYER	26	0.484969	1.29904	0.137725	0.817029	1	3272
GOBP_PARASYMPATHETIC_NERVOUS_SYSTEM_DEVELOPMENT	17	0.52368	1.29884	0.149901	0.816582	1	2665
GOBP_REGULATION_OF_ORGAN_GROWTH	76	0.406006	1.29862	0.101365	0.816216	1	3208
GOBP_NEGATIVE_REGULATION_OF_INTRINSIC_APOPTOTIC_SIGNALING_PATHWAY	80	0.316315	1.29815	0.14425	0.816831	1	2677
HP_ABNORMAL_FEMALE_REPRODUCTIVE_SYSTEM_PHYSIOLOGY	262	0.321673	1.29794	0.0451866	0.816353	1	2763
HP_CEREBRAL_INCLUSION_BODIES	41	0.368236	1.29785	0.126033	0.815308	1	2280
GOBP_CELLULAR_SODIUM_ION_HOMEOSTASIS	20	0.56028	1.29771	0.122622	0.814494	1	2413
GOBP_REGULATION_OF_CELL_PROLIFERATION_INVOLVED_IN_KIDNEY_DEVELOPMENT	15	0.538832	1.29771	0.146154	0.813081	1	2745
GOBP_NEGATIVE_REGULATION_OF_PHOSPHOPROTEIN_PHOSPHATASE_ACTIVITY	18	0.469151	1.29747	0.173228	0.812764	1	915
GOBP_RESPONSE_TO_EXTRACELLULAR_STIMULUS	418	0.315424	1.29745	0.0156863	0.811438	1	1346
GOBP_RIBOSOMAL_LARGE_SUBUNIT_ASSEMBLY	17	0.551598	1.29702	0.210526	0.81204	1	4378
GOBP_REGULATION_OF_BLOOD_VESSEL_ENDOTHELIAL_CELL_MIGRATION	82	0.393405	1.29697	0.138672	0.810838	1	2775
GOBP_VASCULAR_WOUND_HEALING	16	0.49249	1.29697	0.136821	0.809469	1	915
GOBP_HORMONE_METABOLIC_PROCESS	194	0.409889	1.29697	0.0634921	0.808086	1	1990
GOCC_U2_TYPE_SPLICEOSOMAL_COMPLEX	69	0.303156	1.29618	0.225681	0.810364	1	5208
GOMF_NUCLEAR_RECEPTOR_BINDING	126	0.29286	1.29588	0.108	0.810236	1	1632
HP_DECREASED_SERUM_INSULIN_LIKE_GROWTH_FACTOR_1	18	0.498165	1.29531	0.14786	0.811495	1	775
GOBP_FOAM_CELL_DIFFERENTIATION	35	0.472674	1.29526	0.138554	0.810358	1	2123
GOMF_PROTEIN_TRANSPORTER_ACTIVITY	22	0.416222	1.29514	0.154309	0.809534	1	2331
HP_TEMPERATURE_INSTABILITY	27	0.467366	1.29478	0.116	0.809818	1	3171
GOMF_E_BOX_BINDING	39	0.445644	1.29475	0.10303	0.808601	1	1740
HP_INCREASED_CIRCULATING_PROLACTIN_CONCENTRATION	18	0.463171	1.29432	0.204981	0.809186	1	2745
GOBP_XENOBIOTIC_CATABOLIC_PROCESS	24	0.513956	1.29403	0.172211	0.80918	1	3099
HP_ABNORMAL_POSTERIOR_SEGMENT_IMAGING	27	0.46967	1.29394	0.129943	0.808226	1	1641
GOBP_RESPONSE_TO_INSULIN	223	0.319642	1.29383	0.0636183	0.80735	1	1168
GOBP_REGULATION_OF_BLOOD_PRESSURE	170	0.383062	1.2937	0.0505051	0.806602	1	2865
GOCC_PRESYNAPSE	410	0.339269	1.29369	0.0171756	0.805313	1	2647
HP_OBSESSIVE_COMPULSIVE_BEHAVIOR	99	0.305237	1.29328	0.0631164	0.80583	1	1821
GOBP_NEGATIVE_REGULATION_OF_CARDIAC_MUSCLE_TISSUE_GROWTH	20	0.475804	1.29296	0.13	0.805937	1	3208
GOBP_MULTI_MULTICELLULAR_ORGANISM_PROCESS	190	0.395833	1.29281	0.0737052	0.805238	1	1998
GOBP_REGULATION_OF_WOUND_HEALING	116	0.390668	1.29257	0.0722892	0.804924	1	2790
GOBP_ECTOPIC_GERM_CELL_PROGRAMMED_CELL_DEATH	15	0.536211	1.29239	0.166998	0.8044	1	2910
HP_GOITER	46	0.416432	1.29227	0.10998	0.803621	1	2252
GOBP_ENERGY_HOMEOSTASIS	33	0.46368	1.29174	0.126233	0.804685	1	2001
GOBP_CHAPERONE_MEDIATED_PROTEIN_FOLDING	53	0.301858	1.29154	0.216867	0.804262	1	4239
GOBP_METANEPHRIC_EPITHELIUM_DEVELOPMENT	22	0.543393	1.29047	0.127745	0.807684	1	419
GOBP_REGULATION_OF_MRNA_CATABOLIC_PROCESS	128	0.251067	1.2904	0.147002	0.80662	1	3565
GOBP_MUSCLE_CELL_PROLIFERATION	184	0.380134	1.29022	0.0939335	0.806136	1	2367
GOBP_POSITIVE_REGULATION_OF_POST_TRANSCRIPTIONAL_GENE_SILENCING	19	0.480417	1.29014	0.189621	0.805166	1	208
GOBP_GLANDULAR_EPITHELIAL_CELL_DIFFERENTIATION	62	0.427988	1.29005	0.0705645	0.804248	1	4182
GOMF_NUCLEAR_RETINOIC_ACID_RECEPTOR_BINDING	24	0.422483	1.28943	0.150101	0.805786	1	502
GOBP_PROTEIN_ACETYLATION	183	0.257705	1.28921	0.0912698	0.8055	1	4177
GOBP_STEROID_HORMONE_SECRETION	23	0.511472	1.28751	0.111984	0.811657	1	2577
GOBP_UNSATURATED_FATTY_ACID_METABOLIC_PROCESS	89	0.383877	1.28739	0.0737705	0.810825	1	3173
GOBP_THYROID_HORMONE_METABOLIC_PROCESS	24	0.512306	1.28738	0.150794	0.809585	1	1986
HP_ESOPHAGEAL_VARIX	26	0.394857	1.28699	0.176125	0.809923	1	2181
GOCC_INHIBITORY_SYNAPSE	15	0.583808	1.28652	0.129278	0.810817	1	1483
GOBP_NEGATIVE_REGULATION_OF_CELL_CYCLE_G1_S_PHASE_TRANSITION	68	0.313118	1.28638	0.0961924	0.810102	1	2810
HP_ROD_CONE_DYSTROPHY	142	0.338217	1.2862	0.0755467	0.809542	1	3418
GOBP_CELLULAR_RESPONSE_TO_TOXIC_SUBSTANCE	87	0.366825	1.28619	0.0938776	0.808299	1	1105
HP_ABNORMALITY_OF_THE_PULMONARY_VEINS	35	0.430947	1.28467	0.0755102	0.813781	1	3418
GOBP_SMOOTH_MUSCLE_CELL_PROLIFERATION	133	0.376316	1.28352	0.0936255	0.817558	1	2367
GOBP_SEX_DIFFERENTIATION	232	0.355358	1.28294	0.0294118	0.818894	1	2676
GOMF_SODIUM_ION_TRANSMEMBRANE_TRANSPORTER_ACTIVITY	122	0.43854	1.28279	0.0841683	0.818165	1	2500
HP_DYSPLASTIC_CORPUS_CALLOSUM	23	0.385602	1.28267	0.153398	0.817407	1	3620
HP_CONE_CONE_ROD_DYSTROPHY	25	0.503677	1.28201	0.159774	0.819052	1	3329
GOBP_NEGATIVE_REGULATION_OF_PROTEIN_LOCALIZATION_TO_NUCLEUS	27	0.450704	1.28172	0.143713	0.819068	1	1632
GOBP_REGULATION_OF_CELL_CYCLE_G1_S_PHASE_TRANSITION	151	0.269773	1.28125	0.101796	0.819882	1	2871
GOBP_NEGATIVE_REGULATION_OF_VASCULATURE_DEVELOPMENT	83	0.385289	1.28108	0.0914397	0.81942	1	2328
HP_ABNORMAL_CIRCULATING_HORMONE_CONCENTRATION	363	0.343126	1.28107	0.042471	0.818167	1	2918
GOBP_REGULATION_OF_EPITHELIAL_TO_MESENCHYMAL_TRANSITION	75	0.355256	1.2806	0.113027	0.81904	1	2328
GOBP_MONOSACCHARIDE_METABOLIC_PROCESS	198	0.340634	1.2803	0.0958333	0.819077	1	1940
HP_NEOPLASM_OF_THE_PARATHYROID_GLAND	17	0.472959	1.28006	0.137931	0.818818	1	1205
HP_MATERNAL_DIABETES	30	0.495922	1.27978	0.105263	0.818782	1	3708
GOBP_NEURON_PROJECTION_REGENERATION	51	0.370626	1.27946	0.10387	0.818927	1	2098
GOBP_NEGATIVE_REGULATION_OF_GLIOGENESIS	35	0.465938	1.27928	0.117878	0.81846	1	3120
GOBP_CARBOXYLIC_ACID_TRANSPORT	217	0.367829	1.27898	0.0503876	0.818459	1	1755
GOBP_RESPONSE_TO_ESTRADIOL	110	0.359688	1.27894	0.0894942	0.81734	1	2755
GOBP_ETHANOL_METABOLIC_PROCESS	15	0.619895	1.27889	0.202756	0.816295	1	1034
GOMF_POLY_PURINE_TRACT_BINDING	23	0.373615	1.27811	0.205078	0.818368	1	3406
GOBP_REGULATION_OF_KETONE_BIOSYNTHETIC_PROCESS	15	0.532213	1.27763	0.148374	0.819278	1	2607
HP_ABNORMALITY_OF_THE_LARYNX	156	0.325006	1.27753	0.109589	0.818419	1	2153
GOBP_RESPONSE_TO_ACTIVITY	54	0.427663	1.27743	0.0952381	0.817577	1	1216
GOBP_NEGATIVE_REGULATION_OF_ERBB_SIGNALING_PATHWAY	24	0.37784	1.27723	0.1673	0.817252	1	643
HP_PERISYLVIAN_POLYMICROGYRIA	21	0.516344	1.27709	0.168932	0.816664	1	2843
HP_NEOPLASM_OF_THE_TRACHEOBRONCHIAL_SYSTEM	19	0.478739	1.27678	0.186747	0.81676	1	2883
GOBP_MOLTING_CYCLE	86	0.405686	1.27668	0.0980392	0.815956	1	3300
GOBP_REGULATION_OF_EXTRINSIC_APOPTOTIC_SIGNALING_PATHWAY	130	0.315493	1.27629	0.104854	0.816365	1	2697
GOBP_RESPONSE_TO_POTASSIUM_ION	17	0.513755	1.27619	0.133858	0.815601	1	3056
GOMF_SYMPORTER_ACTIVITY	102	0.405181	1.27603	0.1139	0.815014	1	1991
HP_DECREASED_CIRCULATING_ANDROGEN_CONCENTRATION	51	0.428903	1.27597	0.123506	0.814027	1	2918
GOBP_POSITIVE_REGULATION_OF_PEPTIDYL_LYSINE_ACETYLATION	38	0.365281	1.27591	0.176923	0.813063	1	4805
HP_ABNORMAL_CIRCULATING_ASPARTATE_FAMILY_AMINO_ACID_CONCENTRATION	18	0.472931	1.2754	0.197628	0.814089	1	1149
GOBP_RESPONSE_TO_GROWTH_HORMONE	34	0.429078	1.27539	0.169557	0.812887	1	851
GOBP_POSITIVE_REGULATION_OF_PROTEIN_LOCALIZATION_TO_NUCLEUS	75	0.327873	1.27505	0.155378	0.813115	1	918
GOBP_NEGATIVE_REGULATION_OF_MONONUCLEAR_CELL_MIGRATION	17	0.464922	1.27497	0.137097	0.812245	1	887
GOMF_IONOTROPIC_GLUTAMATE_RECEPTOR_ACTIVITY	16	0.541212	1.27494	0.0811881	0.811163	1	1611
GOBP_PROTEIN_LIPID_COMPLEX_SUBUNIT_ORGANIZATION	42	0.468964	1.27465	0.106383	0.811217	1	2284
GOMF_AMINO_ACID_SODIUM_SYMPORTER_ACTIVITY	19	0.565202	1.27407	0.166329	0.812528	1	1456
GOBP_REGULATION_OF_PEPTIDYL_LYSINE_ACETYLATION	67	0.310526	1.27405	0.149798	0.811334	1	4156
GOBP_REGULATION_OF_CHONDROCYTE_DIFFERENTIATION	41	0.439341	1.27394	0.139313	0.810594	1	2597
HP_MALE_SEXUAL_DYSFUNCTION	64	0.397905	1.27364	0.125237	0.810704	1	3171
HP_APLASIA_HYPOPLASIA_OF_THE_BREASTS	56	0.424675	1.27361	0.124016	0.809575	1	1954
GOBP_TRIGLYCERIDE_BIOSYNTHETIC_PROCESS	23	0.455671	1.27335	0.209804	0.809504	1	967
GOCC_DESMOSOME	23	0.498849	1.27323	0.14346	0.808786	1	3929
GOBP_FEAR_RESPONSE	41	0.461067	1.2729	0.110664	0.809085	1	3437
HP_OLIGOSPERMIA	21	0.537211	1.27289	0.166329	0.807913	1	2429
GOBP_MRNA_PROCESSING	348	0.246335	1.27256	0.176238	0.80807	1	4532
HP_HYPERCHOLESTEROLEMIA	51	0.402218	1.27252	0.10041	0.807026	1	1035
GOMF_TRANSLATION_INITIATION_FACTOR_ACTIVITY	40	0.339554	1.27247	0.222011	0.806013	1	5259
GOBP_NEGATIVE_REGULATION_OF_ORGAN_GROWTH	27	0.436563	1.27228	0.11583	0.805688	1	3666
HP_CENTRAL_APNEA	27	0.470594	1.27174	0.166667	0.806831	1	3171
GOBP_RESPONSE_TO_PROGESTERONE	36	0.419236	1.2711	0.111765	0.808533	1	1399
GOBP_REGULATION_OF_CARBOHYDRATE_BIOSYNTHETIC_PROCESS	79	0.34602	1.27106	0.0704225	0.807535	1	1594
HP_ABNORMAL_LATERAL_VENTRICLE_MORPHOLOGY	91	0.31864	1.27104	0.142857	0.806397	1	3608
GOBP_MICROTUBULE_ANCHORING	19	0.425953	1.27041	0.173737	0.807944	1	1745
GOBP_CELLULAR_RESPONSE_TO_LEPTIN_STIMULUS	16	0.504825	1.2699	0.173824	0.809029	1	224
GOBP_CELLULAR_RESPONSE_TO_TOPOLOGICALLY_INCORRECT_PROTEIN	91	0.279299	1.26977	0.126033	0.808394	1	4126
GOBP_LIPID_LOCALIZATION	336	0.319672	1.2697	0.0470588	0.807525	1	1669
GOBP_CELLULAR_RESPONSE_TO_STEROID_HORMONE_STIMULUS	170	0.324128	1.26958	0.118236	0.806901	1	2173
HP_ABNORMAL_OSSIFICATION_INVOLVING_THE_FEMORAL_HEAD_AND_NECK	20	0.515028	1.26932	0.134269	0.806784	1	3373
GOBP_NEGATIVE_REGULATION_OF_SMOOTH_MUSCLE_CELL_MIGRATION	24	0.426711	1.26931	0.153242	0.805631	1	1503
HP_ABSENCE_OF_PUBERTAL_DEVELOPMENT	22	0.510509	1.26915	0.171206	0.805149	1	3422
GOBP_SODIUM_ION_TRANSMEMBRANE_TRANSPORT	137	0.39914	1.26901	0.0950413	0.804584	1	2500
GOBP_DEVELOPMENTAL_INDUCTION	28	0.514296	1.26841	0.144737	0.805989	1	2328
HP_HIP_SUBLUXATION	16	0.479228	1.26804	0.157058	0.806444	1	1233
GOCC_CORNIFIED_ENVELOPE	42	0.516561	1.26783	0.15625	0.806236	1	3929
HP_ABNORMAL_IRIS_PIGMENTATION	99	0.328949	1.26737	0.0708661	0.807032	1	2611
GOBP_EXTRINSIC_APOPTOTIC_SIGNALING_PATHWAY_VIA_DEATH_DOMAIN_RECEPTORS	69	0.339451	1.26683	0.163306	0.80833	1	2806
GOBP_CELLULAR_MODIFIED_AMINO_ACID_CATABOLIC_PROCESS	17	0.500306	1.26683	0.180698	0.807195	1	540
GOBP_TRANSEPITHELIAL_TRANSPORT	29	0.474895	1.26663	0.178	0.806858	1	2046
HP_CENTRAL_HYPOTHYROIDISM	53	0.433186	1.26662	0.101833	0.805748	1	2843
GOBP_NEGATIVE_REGULATION_OF_SYNAPTIC_TRANSMISSION	57	0.396572	1.26646	0.0910853	0.805212	1	2313
GOBP_ENDOSOME_TO_LYSOSOME_TRANSPORT	54	0.317541	1.26629	0.175	0.804782	1	2140
GOBP_RESPONSE_TO_IMMOBILIZATION_STRESS	17	0.514065	1.26617	0.132948	0.80412	1	2934
GOBP_CYCLIC_NUCLEOTIDE_MEDIATED_SIGNALING	74	0.412874	1.26599	0.0577689	0.803752	1	978
HP_PITUITARY_HYPOTHYROIDISM	28	0.470982	1.26597	0.142285	0.802675	1	2745
GOBP_POSITIVE_REGULATION_OF_G_PROTEIN_COUPLED_RECEPTOR_SIGNALING_PATHWAY	22	0.482282	1.26575	0.12766	0.802561	1	2813
GOBP_CELL_DEATH_IN_RESPONSE_TO_HYDROGEN_PEROXIDE	23	0.432433	1.26561	0.187629	0.801984	1	2775
GOBP_POSITIVE_REGULATION_OF_CELLULAR_RESPONSE_TO_TRANSFORMING_GROWTH_FACTOR_BETA_STIMULUS	27	0.425891	1.26521	0.224172	0.802615	1	3219
GOCC_INTEGRAL_COMPONENT_OF_SYNAPTIC_VESICLE_MEMBRANE	23	0.472558	1.26484	0.149225	0.802972	1	2158
GOBP_GLOMERULAR_EPITHELIUM_DEVELOPMENT	26	0.485098	1.26475	0.178645	0.802249	1	1094
GOBP_CELLULAR_CARBOHYDRATE_BIOSYNTHETIC_PROCESS	61	0.382353	1.26474	0.144554	0.801166	1	1809
GOCC_INTRINSIC_COMPONENT_OF_SYNAPTIC_MEMBRANE	136	0.430645	1.26469	0.0802348	0.800191	1	2217
GOBP_POSITIVE_REGULATION_OF_TRANSCRIPTION_ELONGATION_BY_RNA_POLYMERASE_II	39	0.33396	1.26385	0.137374	0.802721	1	2669
GOCC_MAIN_AXON	54	0.454365	1.26381	0.113095	0.801732	1	2302
HP_ABNORMAL_CIRCULATING_FOLLICLE_STIMULATING_HORMONE_CONCENTRATION	43	0.426067	1.26367	0.128898	0.801216	1	2745
GOBP_MULTICELLULAR_ORGANISMAL_HOMEOSTASIS	432	0.316648	1.26345	0.0164609	0.801007	1	2074
GOBP_REGULATION_OF_PROTEIN_LOCALIZATION_TO_NUCLEUS	114	0.32292	1.263	0.123984	0.801863	1	1490
HP_HYPOPITUITARISM	123	0.346708	1.26278	0.0853175	0.801713	1	2745
GOBP_MRNA_TRANSCRIPTION	43	0.329801	1.2626	0.180162	0.801356	1	1246
GOBP_POSITIVE_REGULATION_OF_LYASE_ACTIVITY	42	0.460154	1.26257	0.120079	0.800326	1	2603
GOBP_NEURON_APOPTOTIC_PROCESS	217	0.312841	1.26251	0.0706107	0.799453	1	2331
GOBP_RESPONSE_TO_COPPER_ION	35	0.374088	1.26223	0.200397	0.799553	1	2337
GOBP_REGULATION_OF_VASOCONSTRICTION	59	0.449359	1.26209	0.106212	0.798993	1	2775
GOBP_PURINE_CONTAINING_COMPOUND_BIOSYNTHETIC_PROCESS	173	0.270914	1.26185	0.128155	0.79893	1	1321
GOBP_REGULATION_OF_CARBOHYDRATE_METABOLIC_PROCESS	150	0.324919	1.26166	0.0809717	0.798662	1	1967
GOBP_RESPONSE_TO_ARSENIC_CONTAINING_SUBSTANCE	26	0.363506	1.26086	0.177043	0.800974	1	2871
HP_OVERGROWTH	27	0.39951	1.26064	0.144531	0.800791	1	1983
GOBP_CELL_AGGREGATION	18	0.542874	1.26054	0.151452	0.80013	1	2508
GOBP_POSTSYNAPTIC_NEUROTRANSMITTER_RECEPTOR_INTERNALIZATION	15	0.526822	1.26032	0.182879	0.799988	1	1939
GOBP_ENDOCRINE_PROCESS	85	0.39474	1.25935	0.0746562	0.802927	1	2167
GOBP_ACTIN_FILAMENT_BASED_TRANSPORT	18	0.443632	1.25907	0.206544	0.802981	1	1081
HP_GAIT_IMBALANCE	55	0.333046	1.25878	0.180934	0.803088	1	1793
HP_BROAD_NECK	19	0.415821	1.25875	0.196154	0.802079	1	4603
HP_ABNORMALITY_OF_THE_PARATHYROID_MORPHOLOGY	22	0.463866	1.25758	0.133843	0.805997	1	1821
GOBP_ORGAN_INDUCTION	19	0.568126	1.25751	0.18609	0.80516	1	2328
HP_SPASTIC_DIPLEGIA	33	0.340025	1.2575	0.191753	0.80409	1	3984
GOMF_PROTEASE_BINDING	113	0.291741	1.2574	0.064833	0.803384	1	2000
GOMF_AROMATASE_ACTIVITY	22	0.525097	1.25719	0.127451	0.80314	1	3714
GOBP_REGULATION_OF_NEURONAL_SYNAPTIC_PLASTICITY	44	0.417328	1.25713	0.141176	0.802336	1	3437
HP_IMPAIRED_SOCIAL_INTERACTIONS	100	0.304515	1.25692	0.103053	0.802122	1	3833
GOBP_POSITIVE_REGULATION_OF_MACROPHAGE_DERIVED_FOAM_CELL_DIFFERENTIATION	17	0.543883	1.25689	0.183838	0.801158	1	2123
HP_PROGRESSIVE_NIGHT_BLINDNESS	67	0.399374	1.25688	0.0838323	0.800113	1	2886
GOBP_CELL_PROLIFERATION_INVOLVED_IN_KIDNEY_DEVELOPMENT	21	0.490899	1.25685	0.15493	0.79914	1	2745
GOBP_ADIPOSE_TISSUE_DEVELOPMENT	42	0.373846	1.25667	0.150794	0.798854	1	560
GOBP_REGULATION_OF_RAC_PROTEIN_SIGNAL_TRANSDUCTION	19	0.462728	1.25657	0.194332	0.798179	1	506
HP_PERSONALITY_CHANGES	37	0.351176	1.25602	0.158635	0.799399	1	595
HP_CHEILITIS	19	0.483495	1.25596	0.170974	0.798582	1	2941
GOBP_EXPLORATION_BEHAVIOR	23	0.505359	1.25583	0.14425	0.798042	1	1244
GOBP_POSITIVE_REGULATION_OF_STEROID_BIOSYNTHETIC_PROCESS	18	0.501764	1.25578	0.158513	0.797207	1	1544
GOBP_NEGATIVE_REGULATION_OF_COAGULATION	48	0.418055	1.25543	0.106931	0.797567	1	3523
GOCC_LIPID_DROPLET	71	0.368997	1.25538	0.21501	0.796706	1	1239
GOBP_LIPID_DROPLET_ORGANIZATION	19	0.44857	1.25534	0.184	0.795794	1	961
GOBP_CELLULAR_RESPONSE_TO_ALCOHOL	83	0.356788	1.25476	0.0742188	0.797183	1	2046
GOMF_MONOCARBOXYLIC_ACID_TRANSMEMBRANE_TRANSPORTER_ACTIVITY	38	0.450111	1.25433	0.12426	0.797918	1	1190
HP_MALE_PSEUDOHERMAPHRODITISM	34	0.444549	1.2543	0.130604	0.796973	1	1521
GOBP_POSITIVE_REGULATION_OF_LIPID_METABOLIC_PROCESS	124	0.351271	1.25419	0.0742972	0.796379	1	1642
GOMF_GLUTAMATE_RECEPTOR_ACTIVITY	23	0.530102	1.25401	0.128205	0.796004	1	2347
GOBP_EPITHELIAL_TO_MESENCHYMAL_TRANSITION	126	0.343447	1.25382	0.13745	0.795756	1	2328
GOBP_MESONEPHROS_DEVELOPMENT	89	0.41805	1.25375	0.132812	0.794975	1	2432
GOBP_ANGIOGENESIS_INVOLVED_IN_WOUND_HEALING	25	0.421449	1.2534	0.168959	0.795359	1	2265
GOBP_MATURATION_OF_SSU_RRNA_FROM_TRICISTRONIC_RRNA_TRANSCRIPT_SSU_RRNA_5_8S_RRNA_LSU_RRNA	30	0.483323	1.25336	0.230315	0.794508	1	3554
GOBP_EPIDERMAL_CELL_DIFFERENTIATION	155	0.365173	1.25238	0.0930693	0.797627	1	2450
GOBP_POSITIVE_REGULATION_OF_CIRCADIAN_RHYTHM	15	0.526829	1.25212	0.147929	0.797707	1	1376
GOBP_PHASIC_SMOOTH_MUSCLE_CONTRACTION	20	0.525602	1.25205	0.115538	0.796932	1	2611
GOBP_INTRACELLULAR_PROTEIN_TRANSMEMBRANE_TRANSPORT	38	0.338617	1.25151	0.223553	0.798119	1	3436
GOBP_POSITIVE_REGULATION_OF_BLOOD_PRESSURE	34	0.463562	1.25144	0.13924	0.797356	1	3305
GOBP_REGULATION_OF_CELLULAR_RESPIRATION	38	0.350284	1.25127	0.166008	0.79706	1	2732
GOBP_BILE_ACID_METABOLIC_PROCESS	36	0.443183	1.25108	0.134269	0.796806	1	1042
GOMF_VITAMIN_TRANSMEMBRANE_TRANSPORTER_ACTIVITY	25	0.485959	1.25094	0.173307	0.796325	1	1190
HP_PERIPHERAL_VISUAL_FIELD_LOSS	22	0.506076	1.25087	0.124498	0.795572	1	1012
HP_AGENESIS_OF_LATERAL_INCISOR	18	0.488839	1.25063	0.207739	0.795527	1	5524
GOBP_CARBOHYDRATE_BIOSYNTHETIC_PROCESS	169	0.309721	1.25058	0.0941176	0.794662	1	1809
GOBP_CLEAVAGE_INVOLVED_IN_RRNA_PROCESSING	21	0.501716	1.25053	0.27821	0.793846	1	1459
GOBP_RESPONSE_TO_ENDOPLASMIC_RETICULUM_STRESS	194	0.242565	1.2505	0.134021	0.792903	1	2806
GOBP_SYNAPTIC_TRANSMISSION_GLUTAMATERGIC	80	0.400495	1.2503	0.0643863	0.792707	1	1442
GOBP_C21_STEROID_HORMONE_METABOLIC_PROCESS	34	0.459801	1.2499	0.132797	0.793323	1	1174
GOBP_VITAMIN_TRANSMEMBRANE_TRANSPORT	15	0.505476	1.24986	0.145315	0.792479	1	2223
GOBP_PROTEIN_DEMETHYLATION	26	0.373203	1.2489	0.190381	0.795261	1	1164
HP_TONGUE_FASCICULATIONS	19	0.442927	1.24889	0.172888	0.794247	1	180
GOMF_HORMONE_ACTIVITY	91	0.460706	1.24866	0.112205	0.794108	1	2865
GOCC_TRANSLATION_PREINITIATION_COMPLEX	16	0.435197	1.24852	0.234962	0.793667	1	5225
GOBP_CARBOHYDRATE_TRANSMEMBRANE_TRANSPORT	93	0.356492	1.2483	0.106509	0.79352	1	2580
HP_ABNORMAL_EPIPHYSEAL_OSSIFICATION	64	0.368194	1.24821	0.130879	0.792866	1	3721
GOBP_MYELOID_CELL_APOPTOTIC_PROCESS	34	0.384741	1.24797	0.135189	0.792812	1	2318
GOBP_ALTERNATIVE_MRNA_SPLICING_VIA_SPLICEOSOME	57	0.3245	1.24784	0.193798	0.792317	1	4874
GOBP_RESPONSE_TO_CADMIUM_ION	56	0.351306	1.24779	0.13189	0.791513	1	2337
GOBP_POSITIVE_REGULATION_OF_SYNAPTIC_TRANSMISSION_GLUTAMATERGIC	25	0.47662	1.24765	0.110442	0.791069	1	1442
GOBP_NEGATIVE_REGULATION_OF_PEPTIDYL_SERINE_PHOSPHORYLATION	25	0.378439	1.24754	0.198364	0.790507	1	1609
GOMF_CHROMATIN_DNA_BINDING	89	0.32784	1.24747	0.168016	0.789789	1	3018
GOBP_REGULATION_OF_GROWTH	497	0.299817	1.24735	0.0544355	0.789312	1	2813
GOBP_IN_UTERO_EMBRYONIC_DEVELOPMENT	314	0.291816	1.24704	0.0811881	0.789566	1	1909
GOBP_REGULATION_OF_SIGNALING_RECEPTOR_ACTIVITY	124	0.356697	1.24664	0.0717054	0.790247	1	2306
GOMF_AMINO_ACID_CATION_SYMPORTER_ACTIVITY	21	0.529211	1.24655	0.187123	0.789591	1	1456
HP_TUBULOINTERSTITIAL_NEPHRITIS	21	0.396712	1.24648	0.158537	0.788872	1	3407
GOBP_NEGATIVE_REGULATION_OF_MAPK_CASCADE	132	0.292391	1.2464	0.105263	0.788195	1	1168
HP_ELEVATED_CIRCULATING_FOLLICLE_STIMULATING_HORMONE_LEVEL	26	0.477739	1.24625	0.15275	0.787809	1	1982
GOBP_BLOOD_VESSEL_ENDOTHELIAL_CELL_MIGRATION	107	0.361045	1.24623	0.184314	0.786925	1	2790
GOBP_REGULATION_OF_NUCLEOTIDE_METABOLIC_PROCESS	77	0.347047	1.24597	0.131313	0.78702	1	1441
HP_ABNORMALITY_OF_LIPOPROTEIN_CHOLESTEROL_CONCENTRATION	43	0.40128	1.24579	0.136	0.786737	1	1035
GOMF_NEUROPEPTIDE_HORMONE_ACTIVITY	28	0.498671	1.24575	0.107843	0.785901	1	2376
HP_GASTROSTOMY_TUBE_FEEDING_IN_INFANCY	108	0.303655	1.24565	0.105882	0.785312	1	3175
HP_ORAL_PHARYNGEAL_DYSPHAGIA	61	0.397952	1.24564	0.181263	0.784394	1	2983
GOBP_REGULATION_OF_CARTILAGE_DEVELOPMENT	56	0.399223	1.24553	0.131086	0.78386	1	2736
GOCC_GAP_JUNCTION	20	0.530047	1.24535	0.201195	0.783635	1	2893
GOBP_INSULIN_RECEPTOR_SIGNALING_PATHWAY	103	0.333381	1.24518	0.129293	0.783342	1	2854
GOBP_PROTEIN_REFOLDING	22	0.4191	1.24507	0.209877	0.78281	1	4231
HP_HYPOGONADOTROPIC_HYPOGONADISM	116	0.357875	1.24477	0.0938776	0.783132	1	2918
GOBP_GLIAL_CELL_PROLIFERATION	45	0.396146	1.2444	0.124752	0.783601	1	1244
GOBP_POSITIVE_REGULATION_OF_HISTONE_MODIFICATION	83	0.293183	1.24431	0.182	0.783025	1	5041
GOMF_CORE_PROMOTER_SEQUENCE_SPECIFIC_DNA_BINDING	37	0.334276	1.24428	0.173228	0.78215	1	1405
HP_ABNORMALITY_OF_IRON_HOMEOSTASIS	17	0.485132	1.24411	0.161049	0.781854	1	2183
HP_APLASIA_HYPOPLASIA_OF_THE_UTERUS	53	0.400362	1.24411	0.157258	0.780922	1	3214
GOBP_GLOMERULAR_EPITHELIAL_CELL_DIFFERENTIATION	23	0.488084	1.24401	0.190965	0.780346	1	435
HP_ABNORMAL_CIRCULATING_GONADOTROPIN_CONCENTRATION	65	0.395667	1.24394	0.150602	0.779661	1	2910
HP_HYPERGLYCEMIA	37	0.460072	1.24335	0.143426	0.781056	1	2576
GOBP_TRANSCRIPTION_BY_RNA_POLYMERASE_I	45	0.325467	1.24244	0.235644	0.783796	1	4409
GOBP_KERATINOCYTE_DIFFERENTIATION	107	0.37564	1.24237	0.13215	0.783088	1	2171
GOBP_SYNAPTIC_VESICLE_LOCALIZATION	37	0.39227	1.24184	0.164436	0.784226	1	2467
HP_IMPAIRED_TEMPERATURE_SENSATION	25	0.490342	1.24151	0.183236	0.784665	1	1723
GOBP_SODIUM_ION_HOMEOSTASIS	51	0.461367	1.24083	0.126789	0.786473	1	3327
HP_BRONCHOMALACIA	20	0.488354	1.2407	0.184	0.786066	1	3171
GOBP_RESPONSE_TO_PLATELET_DERIVED_GROWTH_FACTOR	20	0.416773	1.2405	0.219417	0.785908	1	1862
GOBP_REGULATION_OF_EPIDERMAL_GROWTH_FACTOR_ACTIVATED_RECEPTOR_ACTIVITY	25	0.470666	1.24047	0.204	0.785059	1	1285
GOBP_NEURON_MATURATION	37	0.433551	1.23984	0.172345	0.786737	1	226
GOMF_NUCLEAR_STEROID_RECEPTOR_ACTIVITY	21	0.509889	1.23951	0.198758	0.787071	1	4317
GOMF_TRANSCRIPTION_COACTIVATOR_BINDING	34	0.390017	1.23924	0.202	0.787237	1	4124
GOBP_NEGATIVE_REGULATION_OF_ERK1_AND_ERK2_CASCADE	52	0.353311	1.23914	0.152778	0.786666	1	3372
GOBP_ASTROCYTE_ACTIVATION	17	0.474602	1.23903	0.203593	0.786123	1	915
GOBP_REGULATION_OF_CELLULAR_MACROMOLECULE_BIOSYNTHETIC_PROCESS	350	0.209252	1.23849	0.0980392	0.787368	1	3573
GOBP_ASSOCIATIVE_LEARNING	71	0.392042	1.23814	0.120316	0.787875	1	2874
GOBP_CELLULAR_RESPONSE_TO_PEPTIDE	319	0.29395	1.23785	0.0803922	0.788068	1	1339
GOBP_POSITIVE_REGULATION_OF_FIBROBLAST_MIGRATION	16	0.450669	1.23767	0.231068	0.787795	1	1682
HP_COLOR_VISION_DEFECT	84	0.408942	1.23765	0.123016	0.78693	1	3329
GOBP_PROSTANOID_METABOLIC_PROCESS	37	0.379074	1.23687	0.160569	0.789162	1	1888
GOBP_NEGATIVE_REGULATION_OF_RNA_CATABOLIC_PROCESS	55	0.311354	1.23597	0.164384	0.791858	1	3563
GOBP_CYCLIC_NUCLEOTIDE_METABOLIC_PROCESS	34	0.471154	1.23594	0.177388	0.791026	1	2103
GOBP_NEGATIVE_REGULATION_OF_NEURON_DEATH	173	0.340753	1.23559	0.109344	0.791519	1	2328
GOBP_REGULATION_OF_GLIOGENESIS	88	0.38459	1.23553	0.119691	0.790851	1	1428
GOBP_ORGANIC_ANION_TRANSPORT	272	0.339984	1.23496	0.0694981	0.792141	1	2123
GOBP_NEGATIVE_REGULATION_OF_TRANSMEMBRANE_TRANSPORT	95	0.352752	1.2348	0.151631	0.791861	1	2000
GOBP_POSITIVE_REGULATION_OF_GLIOGENESIS	58	0.394325	1.23451	0.157599	0.792046	1	1428
GOMF_FATTY_ACID_LIGASE_ACTIVITY	15	0.542664	1.23441	0.230174	0.791518	1	3014
HP_PRENATAL_MATERNAL_ABNORMALITY	98	0.384639	1.23398	0.113281	0.792188	1	2854
GOBP_POSITIVE_REGULATION_OF_TYROSINE_PHOSPHORYLATION_OF_STAT_PROTEIN	55	0.437845	1.2338	0.126679	0.79199	1	2660
GOBP_HISTONE_DEACETYLATION	74	0.282943	1.23364	0.184369	0.791647	1	1930
GOBP_NEGATIVE_REGULATION_OF_WNT_SIGNALING_PATHWAY	119	0.356298	1.23294	0.176353	0.793564	1	3481
GOBP_MONOCARBOXYLIC_ACID_METABOLIC_PROCESS	463	0.304479	1.23269	0.105155	0.7937	1	1727
GOBP_REGULATION_OF_MEMBRANE_PERMEABILITY	54	0.334886	1.23263	0.183838	0.793009	1	2813
HP_LARYNGOMALACIA	56	0.365727	1.2326	0.166344	0.792223	1	853
GOBP_GONADOTROPIN_SECRETION	16	0.541827	1.23256	0.146586	0.791408	1	1982
GOBP_REPRODUCTIVE_SYSTEM_DEVELOPMENT	256	0.326919	1.2322	0.0699029	0.791928	1	2676
GOMF_VITAMIN_B6_BINDING	39	0.411213	1.23216	0.161885	0.791117	1	2542
GOBP_CELLULAR_RESPONSE_TO_CALCIUM_ION	65	0.368293	1.23161	0.126789	0.792388	1	1587
HP_FRONTAL_CORTICAL_ATROPHY	54	0.312252	1.23145	0.20155	0.792077	1	4212
GOBP_EATING_BEHAVIOR	30	0.514207	1.2314	0.206759	0.791348	1	3038
GOBP_RESPONSE_TO_IRON_ION	29	0.395386	1.23086	0.152642	0.792628	1	983
GOBP_REGULATION_OF_STEM_CELL_PROLIFERATION	74	0.387973	1.23058	0.149402	0.792827	1	2328
GOBP_RESPONSE_TO_ORGANOPHOSPHORUS	114	0.37571	1.23057	0.125241	0.791949	1	3306
GOBP_POSITIVE_REGULATION_OF_EPITHELIAL_CELL_PROLIFERATION	170	0.351299	1.23051	0.0805501	0.791213	1	1544
GOCC_PHOTORECEPTOR_INNER_SEGMENT	52	0.418806	1.2304	0.152475	0.790724	1	1341
HP_HYPERCALCEMIA	59	0.349714	1.23038	0.153101	0.789895	1	1793
HP_LARGE_HANDS	28	0.381077	1.23031	0.202062	0.789271	1	445
GOCC_PRESYNAPTIC_MEMBRANE	125	0.387368	1.23028	0.121514	0.788455	1	2647
GOBP_PEPTIDE_CROSS_LINKING	31	0.446979	1.23026	0.173489	0.787633	1	1347
GOBP_POSITIVE_REGULATION_OF_NITRIC_OXIDE_METABOLIC_PROCESS	35	0.398204	1.23018	0.184	0.787041	1	3402
GOBP_ENDOCRINE_SYSTEM_DEVELOPMENT	123	0.394534	1.22976	0.0813492	0.787785	1	4068
GOBP_LONG_CHAIN_FATTY_ACID_METABOLIC_PROCESS	84	0.362912	1.22958	0.108434	0.787632	1	3099
GOBP_RESPONSE_TO_DEXAMETHASONE	34	0.412852	1.22938	0.146091	0.787494	1	2571
GOBP_NEGATIVE_REGULATION_OF_MUSCLE_CONTRACTION	19	0.507688	1.22901	0.190381	0.788062	1	2000
HP_HYPOPIGMENTATION_OF_THE_FUNDUS	21	0.477464	1.22887	0.193018	0.787678	1	1012
GOBP_NEUROTRANSMITTER_TRANSPORT	176	0.372032	1.22884	0.0758755	0.786877	1	2547
GOBP_MEMBRANE_BIOGENESIS	51	0.291411	1.22877	0.195777	0.786252	1	2107
GOBP_CELLULAR_RESPONSE_TO_HYDROGEN_PEROXIDE	78	0.316264	1.22851	0.160825	0.786324	1	2630
GOBP_DNA_TEMPLATED_TRANSCRIPTION_INITIATION	109	0.266024	1.22842	0.183633	0.785744	1	3924
GOBP_REGULATION_OF_KIDNEY_DEVELOPMENT	29	0.462722	1.22803	0.192748	0.786408	1	2123
GOBP_LIPID_MODIFICATION	166	0.326798	1.22794	0.132653	0.785908	1	1975
GOBP_REGULATION_OF_CHOLESTEROL_BIOSYNTHETIC_PROCESS	19	0.44498	1.22766	0.234714	0.786108	1	2659
GOBP_CARBOHYDRATE_HOMEOSTASIS	192	0.325181	1.22744	0.0663984	0.786004	1	2779
GOMF_SNRNA_BINDING	36	0.306477	1.22732	0.189189	0.785586	1	4324
GOBP_MICROVILLUS_ORGANIZATION	28	0.38424	1.22703	0.206061	0.785872	1	895
GOBP_MAMMARY_GLAND_ALVEOLUS_DEVELOPMENT	19	0.499598	1.2269	0.179798	0.78549	1	1025
GOBP_SMOOTH_MUSCLE_CONTRACTION	93	0.411674	1.22673	0.152	0.785213	1	3330
GOBP_REGULATION_OF_FATTY_ACID_BIOSYNTHETIC_PROCESS	39	0.385492	1.22646	0.150713	0.785431	1	2917
HP_MACROORCHIDISM	15	0.464334	1.22642	0.238004	0.784692	1	2308
GOBP_NEGATIVE_REGULATION_OF_CANONICAL_WNT_SIGNALING_PATHWAY	96	0.355137	1.22628	0.188755	0.784353	1	3708
GOBP_POSITIVE_REGULATION_OF_LIPID_BIOSYNTHETIC_PROCESS	66	0.363742	1.22614	0.129293	0.783984	1	1642
GOMF_CHROMATIN_BINDING	460	0.248117	1.22573	0.0841487	0.784655	1	3899
GOBP_EMBRYONIC_PLACENTA_DEVELOPMENT	76	0.353285	1.22568	0.128049	0.783972	1	619
GOMF_LIPASE_INHIBITOR_ACTIVITY	17	0.534227	1.22556	0.198807	0.783531	1	812
GOBP_POSITIVE_REGULATION_OF_ANIMAL_ORGAN_MORPHOGENESIS	26	0.514542	1.22538	0.224953	0.783352	1	2328
GOBP_ECTODERM_DEVELOPMENT	18	0.440128	1.22532	0.205339	0.782731	1	3265
GOCC_RNA_POLYMERASE_II_TRANSCRIPTION_REGULATOR_COMPLEX	210	0.260236	1.22487	0.131313	0.78375	1	740
HP_ABNORMAL_CIRCULATING_SULFUR_AMINO_ACID_CONCENTRATION	18	0.466301	1.22478	0.214575	0.783235	1	1149
GOBP_POSITIVE_REGULATION_OF_NUCLEOCYTOPLASMIC_TRANSPORT	58	0.30965	1.2247	0.179842	0.78264	1	1490
GOBP_RESPONSE_TO_AMINO_ACID_STARVATION	39	0.34179	1.22467	0.214583	0.781903	1	525
GOBP_DEVELOPMENT_OF_PRIMARY_SEXUAL_CHARACTERISTICS	196	0.330722	1.22454	0.0823529	0.781574	1	2676
GOBP_PHENOL_CONTAINING_COMPOUND_METABOLIC_PROCESS	96	0.38663	1.22442	0.107143	0.781146	1	1986
GOCC_NODE_OF_RANVIER	16	0.537592	1.22419	0.191321	0.781201	1	2092
GOBP_ERYTHROCYTE_DEVELOPMENT	29	0.402949	1.22381	0.210526	0.781707	1	2713
GOBP_ENDOCARDIAL_CUSHION_MORPHOGENESIS	36	0.427044	1.2238	0.174664	0.780864	1	2340
HP_SECUNDUM_ATRIAL_SEPTAL_DEFECT	15	0.548961	1.22375	0.235409	0.780181	1	2798
GOBP_REGULATION_OF_GLIAL_CELL_DIFFERENTIATION	59	0.404191	1.22374	0.15087	0.779359	1	1428
HP_FEMALE_HYPOGONADISM	22	0.478975	1.22365	0.199616	0.778846	1	3422
GOBP_NEGATIVE_REGULATION_OF_EPITHELIAL_CELL_PROLIFERATION	118	0.33099	1.22319	0.132438	0.779844	1	2621
GOCC_PROTEIN_KINASE_COMPLEX	116	0.284107	1.22314	0.140496	0.779121	1	2681
GOCC_MICROVILLUS	73	0.350543	1.22287	0.169734	0.779353	1	3776
HP_ABNORMAL_SUBARACHNOID_SPACE_MORPHOLOGY	106	0.338752	1.22241	0.16537	0.780281	1	2834
GOBP_NEGATIVE_REGULATION_OF_GTPASE_ACTIVITY	24	0.357286	1.22216	0.191919	0.780324	1	1343
GOMF_ACIDIC_AMINO_ACID_TRANSMEMBRANE_TRANSPORTER_ACTIVITY	15	0.459389	1.22215	0.221545	0.779535	1	1699
GOBP_NEGATIVE_REGULATION_OF_KERATINOCYTE_PROLIFERATION	17	0.497312	1.22188	0.247485	0.779737	1	108
GOBP_POSITIVE_REGULATION_OF_ENDOTHELIAL_CELL_MIGRATION	89	0.327359	1.22174	0.156863	0.779431	1	3204
HP_ABNORMAL_FOVEAL_MORPHOLOGY	36	0.450161	1.22139	0.182353	0.779958	1	1641
HP_INCREASED_BODY_WEIGHT	389	0.294099	1.22116	0.0509165	0.779975	1	2745
GOBP_REGULATION_OF_HORMONE_LEVELS	426	0.347502	1.22112	0.0678295	0.779272	1	2073
GOBP_REGULATION_OF_ERYTHROCYTE_DIFFERENTIATION	38	0.301186	1.22064	0.194059	0.780348	1	2657
GOBP_BRANCHED_CHAIN_AMINO_ACID_CATABOLIC_PROCESS	19	0.409499	1.22009	0.277445	0.781659	1	5089
GOBP_PIGMENTATION	90	0.300791	1.21996	0.112186	0.781317	1	2458
GOBP_REGULATION_OF_VASCULATURE_DEVELOPMENT	239	0.317129	1.21987	0.105566	0.780804	1	2721
GOBP_NEGATIVE_REGULATION_OF_SMOOTH_MUSCLE_CELL_PROLIFERATION	48	0.437571	1.21977	0.182731	0.780335	1	2156
GOBP_ENDOCARDIAL_CUSHION_DEVELOPMENT	44	0.411667	1.21961	0.16568	0.780047	1	2340
GOCC_NEURON_PROJECTION_CYTOPLASM	71	0.316639	1.21953	0.176357	0.779512	1	4197
HP_OVERRIDING_AORTA	23	0.420187	1.21948	0.199609	0.77886	1	1821
GOBP_REGULATION_OF_SMOOTH_MUSCLE_CONTRACTION	51	0.425492	1.21904	0.156556	0.779687	1	3330
GOBP_REGULATION_OF_ANOIKIS	23	0.400227	1.21888	0.227273	0.779452	1	4117
GOBP_REGULATION_OF_EPITHELIAL_CELL_MIGRATION	199	0.302825	1.21881	0.135029	0.778888	1	2789
GOMF_PROTEIN_FOLDING_CHAPERONE	46	0.331339	1.2188	0.234343	0.778062	1	4318
HP_CONSTRICTION_OF_PERIPHERAL_VISUAL_FIELD	64	0.357757	1.21856	0.119374	0.778108	1	3362
GOBP_GLUTAMATE_RECEPTOR_SIGNALING_PATHWAY	44	0.453327	1.21836	0.144841	0.77808	1	2347
GOBP_BLASTOCYST_DEVELOPMENT	79	0.310754	1.21777	0.169661	0.779631	1	2125
GOBP_LYMPH_VESSEL_MORPHOGENESIS	19	0.501669	1.21768	0.227364	0.779146	1	2181
GOBP_REGULATION_OF_NEUROTRANSMITTER_RECEPTOR_ACTIVITY	44	0.403614	1.2173	0.15019	0.779776	1	2306
HP_ATELECTASIS	38	0.405346	1.21727	0.140281	0.779046	1	1540
GOBP_LIPOPROTEIN_METABOLIC_PROCESS	99	0.308149	1.21718	0.149688	0.778574	1	1216
GOMF_CYCLIC_NUCLEOTIDE_PHOSPHODIESTERASE_ACTIVITY	24	0.479731	1.21711	0.188377	0.777962	1	2587
HP_ENURESIS	17	0.489662	1.21708	0.202929	0.777242	1	2144
HP_RETINAL_PIGMENT_EPITHELIAL_MOTTLING	26	0.450668	1.21678	0.178707	0.777516	1	1641
GOCC_KERATIN_FILAMENT	29	0.482537	1.21659	0.148148	0.777413	1	2160
GOBP_DIENCEPHALON_DEVELOPMENT	67	0.422197	1.21657	0.0974659	0.776646	1	1108
GOMF_ANION_SODIUM_SYMPORTER_ACTIVITY	17	0.536116	1.21652	0.190099	0.77602	1	361
HP_ABNORMALITY_OF_CORNEAL_THICKNESS	87	0.367223	1.21645	0.108384	0.775439	1	2896
GOBP_HORMONE_MEDIATED_SIGNALING_PATHWAY	156	0.310684	1.21621	0.131213	0.775507	1	2104
GOMF_R_SMAD_BINDING	22	0.427068	1.21618	0.220729	0.774792	1	3018
GOBP_LIPID_EXPORT_FROM_CELL	42	0.420867	1.21475	0.152174	0.77958	1	1804
GOBP_NEGATIVE_REGULATION_OF_OXIDATIVE_STRESS_INDUCED_NEURON_DEATH	16	0.43152	1.21467	0.233333	0.779054	1	2328
HP_LEFT_VENTRICULAR_SYSTOLIC_DYSFUNCTION	22	0.506548	1.21467	0.229084	0.778232	1	1585
GOBP_REGULATION_OF_ENDOTHELIAL_CELL_MIGRATION	144	0.311594	1.2146	0.154599	0.777691	1	2789
GOBP_REGULATION_OF_APOPTOTIC_SIGNALING_PATHWAY	299	0.261021	1.2143	0.122244	0.777953	1	2697
GOBP_LEARNING	125	0.378423	1.21395	0.117886	0.778523	1	2317
GOCC_SIN3_TYPE_COMPLEX	16	0.357726	1.21373	0.252101	0.778538	1	1475
HP_OVERLAPPING_TOE	48	0.335999	1.21316	0.21499	0.780034	1	1233
GOBP_INNER_EAR_RECEPTOR_CELL_DEVELOPMENT	25	0.410494	1.21296	0.218688	0.780031	1	895
GOBP_REGULATION_OF_EPITHELIAL_CELL_APOPTOTIC_PROCESS	89	0.350307	1.21286	0.145492	0.77955	1	2798
GOBP_EMBRYONIC_CAMERA_TYPE_EYE_DEVELOPMENT	32	0.431946	1.21284	0.159844	0.778792	1	3276
GOBP_REGULATION_OF_HEART_GROWTH	55	0.400815	1.21262	0.197697	0.778778	1	3208
GOBP_CALCIUM_INDEPENDENT_CELL_CELL_ADHESION_VIA_PLASMA_MEMBRANE_CELL_ADHESION_MOLECULES	17	0.516388	1.21238	0.169291	0.778903	1	2238
GOBP_STEM_CELL_PROLIFERATION	95	0.364822	1.21218	0.165029	0.778875	1	2328
HP_ABNORMAL_GLUCOSE_HOMEOSTASIS	494	0.281755	1.21181	0.0766208	0.779515	1	2536
HP_PERSISTENCE_OF_HEMOGLOBIN_F	22	0.453055	1.21123	0.277247	0.780934	1	3083
GOBP_CELLULAR_TRANSITION_METAL_ION_HOMEOSTASIS	82	0.303592	1.21118	0.165029	0.780302	1	2337
GOBP_POSITIVE_REGULATION_OF_VASCULAR_PERMEABILITY	17	0.475457	1.21115	0.201942	0.77959	1	3437
GOCC_DYNEIN_COMPLEX	29	0.377486	1.21101	0.196429	0.77937	1	2854
HP_CONSTIPATION	326	0.273217	1.21074	0.0688336	0.779582	1	2280
GOBP_GENE_SILENCING_BY_RNA	84	0.283965	1.21069	0.20404	0.778958	1	3479
GOBP_SENSORY_PERCEPTION_OF_SMELL	57	0.48976	1.21062	0.206287	0.778415	1	2733
GOBP_REGULATION_OF_ORGANIC_ACID_TRANSPORT	65	0.376008	1.21019	0.117534	0.779167	1	2123
HP_HYPOPLASIA_OF_THE_ZYGOMATIC_BONE	32	0.371187	1.20998	0.208729	0.779131	1	1821
GOCC_PLATELET_ALPHA_GRANULE_LUMEN	60	0.33508	1.20993	0.19057	0.778504	1	2014
GOBP_REGULATION_OF_MACROPHAGE_DIFFERENTIATION	19	0.417887	1.20985	0.19685	0.777984	1	2133
HP_OPTIC_DISC_PALLOR	106	0.310418	1.20966	0.177165	0.777918	1	1085
GOBP_VASOCONSTRICTION	77	0.431454	1.20961	0.153082	0.777316	1	2775
GOBP_ENERGY_RESERVE_METABOLIC_PROCESS	66	0.365126	1.20959	0.174349	0.776562	1	1759
HP_ERECTILE_DYSFUNCTION	53	0.406282	1.2093	0.183712	0.776776	1	2918
GOBP_SKIN_EPIDERMIS_DEVELOPMENT	72	0.385175	1.20871	0.159763	0.778277	1	1928
GOBP_HEART_VALVE_MORPHOGENESIS	47	0.401913	1.20862	0.216535	0.777817	1	1989
HP_ABNORMAL_SPINAL_MENINGEAL_MORPHOLOGY	22	0.526217	1.20843	0.255489	0.77773	1	1877
GOBP_REGULATION_OF_LIPID_TRANSPORT	107	0.33624	1.20832	0.124514	0.777384	1	2308
GOBP_TRANSITION_METAL_ION_HOMEOSTASIS	102	0.28326	1.20803	0.194605	0.777572	1	2337
HP_ABNORMALITY_OF_THE_POSTERIOR_PITUITARY	40	0.394948	1.20796	0.195565	0.777047	1	2843
HP_ABNORMAL_FULL_FIELD_ELECTRORETINOGRAM	43	0.462949	1.20749	0.219178	0.777919	1	2527
GOCC_T_TUBULE	44	0.424129	1.20712	0.191057	0.778524	1	2252
HP_ABNORMAL_GLIAL_CELL_MORPHOLOGY	131	0.249992	1.20708	0.161554	0.777911	1	676
GOBP_POSITIVE_REGULATION_OF_CHONDROCYTE_DIFFERENTIATION	16	0.516301	1.20704	0.22736	0.777241	1	2429
HP_GENERALIZED_HYPOPIGMENTATION	28	0.428769	1.20688	0.242485	0.777067	1	2536
GOMF_INSULIN_LIKE_GROWTH_FACTOR_BINDING	17	0.490291	1.2054	0.256048	0.781868	1	2223
HP_ABNORMALITY_OF_RENIN_ANGIOTENSIN_SYSTEM	29	0.464675	1.2049	0.187879	0.782935	1	2144
GOMF_OXIDOREDUCTASE_ACTIVITY_ACTING_ON_PAIRED_DONORS_WITH_INCORPORATION_OR_REDUCTION_OF_MOLECULAR_OXYGEN	133	0.325239	1.20475	0.108652	0.782737	1	2907
GOMF_GROWTH_FACTOR_ACTIVITY	134	0.421652	1.20466	0.174603	0.78227	1	2745
GOBP_BEHAVIORAL_DEFENSE_RESPONSE	36	0.43878	1.20452	0.166333	0.782008	1	3437
GOBP_POSTSYNAPTIC_MEMBRANE_ORGANIZATION	29	0.468971	1.20443	0.174349	0.781571	1	2320
GOBP_MODIFICATION_OF_SYNAPTIC_STRUCTURE	16	0.406629	1.20433	0.262327	0.781156	1	2775
GOMF_PROTEIN_PHOSPHATASE_REGULATOR_ACTIVITY	59	0.305193	1.20414	0.182879	0.781112	1	1159
GOCC_OUTER_MEMBRANE	168	0.244833	1.20405	0.143137	0.780649	1	2697
HP_IMPAIRED_USE_OF_NONVERBAL_BEHAVIORS	69	0.300526	1.2038	0.175439	0.780865	1	1884
HP_SUPRAVALVULAR_AORTIC_STENOSIS	22	0.408663	1.20374	0.185859	0.780294	1	1248
GOBP_POSITIVE_REGULATION_OF_VASCULAR_ENDOTHELIAL_GROWTH_FACTOR_PRODUCTION	24	0.41875	1.20362	0.228033	0.779922	1	1376
GOBP_POSITIVE_REGULATION_OF_BLOOD_CIRCULATION	35	0.451612	1.20336	0.176353	0.780158	1	2813
HP_BRADYKINESIA	82	0.34646	1.20318	0.19685	0.780025	1	1429
HP_ABNORMAL_BRANCHING_PATTERN_OF_THE_AORTIC_ARCH	17	0.430556	1.20295	0.20428	0.780146	1	3156
GOMF_SNARE_BINDING	78	0.282372	1.20289	0.193548	0.779572	1	3158
GOBP_THYROID_HORMONE_GENERATION	19	0.473743	1.20285	0.223709	0.778977	1	302
GOBP_CELLULAR_HORMONE_METABOLIC_PROCESS	107	0.401764	1.20277	0.152	0.778466	1	1174
GOBP_AXONEME_ASSEMBLY	29	0.453375	1.20235	0.162218	0.779252	1	3460
GOBP_MATURATION_OF_LSU_RRNA	21	0.479927	1.20224	0.334012	0.77883	1	5059
GOMF_DNA_BINDING_TRANSCRIPTION_ACTIVATOR_ACTIVITY	376	0.336103	1.20197	0.109731	0.779082	1	2175
GOBP_LIGAND_GATED_ION_CHANNEL_SIGNALING_PATHWAY	20	0.492349	1.2017	0.161417	0.77932	1	1611
HP_DECREASED_ADIPOSE_TISSUE	36	0.375848	1.20165	0.228283	0.778708	1	922
GOBP_CELL_CYCLE_G1_S_PHASE_TRANSITION	208	0.239827	1.20154	0.113772	0.778366	1	2360
GOBP_CYCLIC_NUCLEOTIDE_BIOSYNTHETIC_PROCESS	18	0.496007	1.20134	0.205882	0.778323	1	2598
GOMF_EPIDERMAL_GROWTH_FACTOR_RECEPTOR_BINDING	29	0.434919	1.20084	0.224742	0.779358	1	1230
GOCC_PORE_COMPLEX	20	0.482219	1.20073	0.236473	0.778976	1	2063
GOBP_NEGATIVE_REGULATION_OF_KINASE_ACTIVITY	180	0.262152	1.20033	0.143426	0.779723	1	1286
GOBP_RESPONSE_TO_GAMMA_RADIATION	48	0.311067	1.20023	0.183267	0.779333	1	1150
GOBP_SERINE_FAMILY_AMINO_ACID_METABOLIC_PROCESS	32	0.400422	1.20009	0.218557	0.779076	1	3421
GOBP_REGULATION_OF_P38MAPK_CASCADE	37	0.366405	1.19981	0.178499	0.779323	1	1117
HP_ABNORMAL_HEART_RATE_VARIABILITY	17	0.486053	1.19965	0.223529	0.779159	1	3171
GOBP_REGULATION_OF_INSULIN_SECRETION	120	0.34363	1.19958	0.108216	0.778636	1	2073
GOBP_NEGATIVE_REGULATION_OF_NEURON_APOPTOTIC_PROCESS	127	0.333489	1.19954	0.140115	0.778007	1	2316
GOMF_HORMONE_BINDING	80	0.424412	1.19918	0.183752	0.778668	1	2601
GOBP_REGULATION_OF_OXIDATIVE_PHOSPHORYLATION	18	0.42306	1.19908	0.253012	0.778277	1	2732
GOMF_C_ACYLTRANSFERASE_ACTIVITY	15	0.448146	1.19895	0.250501	0.778027	1	3014
GOBP_REGULATION_OF_TRANSCRIPTION_BY_RNA_POLYMERASE_III	24	0.440979	1.19856	0.235772	0.778744	1	1024
HP_ABNORMAL_MALE_REPRODUCTIVE_SYSTEM_PHYSIOLOGY	184	0.32026	1.1985	0.0978474	0.778231	1	2918
GOBP_RESPONSE_TO_ALCOHOL	225	0.314039	1.19849	0.0658915	0.777488	1	1399
GOBP_NEGATIVE_REGULATION_OF_PLATELET_ACTIVATION	17	0.428575	1.19827	0.190037	0.77755	1	2745
GOBP_RESPONSE_TO_CAMP	82	0.385966	1.19795	0.159309	0.77801	1	3300
HP_CHRONIC_LUNG_DISEASE	31	0.385865	1.19774	0.23384	0.778047	1	2133
GOBP_SYNAPTIC_TRANSMISSION_DOPAMINERGIC	22	0.498924	1.19753	0.202729	0.778039	1	768
GOBP_HEART_GROWTH	74	0.384976	1.19735	0.205078	0.777974	1	3208
GOBP_CELLULAR_RESPONSE_TO_INSULIN_STIMULUS	171	0.301921	1.19717	0.156746	0.77788	1	2854
GOBP_CELL_CELL_JUNCTION_ASSEMBLY	122	0.347497	1.19715	0.129741	0.777201	1	2384
GOBP_RNA_SPLICING_VIA_TRANSESTERIFICATION_REACTIONS	228	0.245165	1.1969	0.264822	0.777396	1	4512
HP_ABNORMAL_CIRCULATING_CHOLESTEROL_CONCENTRATION	92	0.340314	1.19649	0.148073	0.778202	1	1233
HP_ABNORMAL_TEMPER_TANTRUMS	18	0.425517	1.19625	0.226488	0.778347	1	2680
HP_DOWNTURNED_CORNERS_OF_MOUTH	111	0.295274	1.19618	0.154562	0.777819	1	1738
HP_TRANSPOSITION_OF_THE_GREAT_ARTERIES	37	0.407916	1.19598	0.121457	0.777814	1	2854
HP_NEONATAL_INSULIN_DEPENDENT_DIABETES_MELLITUS	18	0.509806	1.19598	0.236364	0.777079	1	3840
GOBP_MATURATION_OF_SSU_RRNA	42	0.416087	1.19557	0.30137	0.777813	1	3706
GOBP_MRNA_CATABOLIC_PROCESS	169	0.225647	1.19548	0.222664	0.777366	1	3565
GOMF_SOLUTE_CATION_SYMPORTER_ACTIVITY	84	0.403907	1.19545	0.205078	0.776734	1	2500
HP_FACIAL_HYPERTRICHOSIS	132	0.270469	1.19544	0.194932	0.776032	1	2706
GOBP_REGULATION_OF_POSTSYNAPTIC_MEMBRANE_NEUROTRANSMITTER_RECEPTOR_LEVELS	48	0.380587	1.19526	0.206049	0.775962	1	1242
GOBP_VASCULAR_TRANSPORT	76	0.366316	1.19519	0.138402	0.775465	1	2547
GOBP_REGULATION_OF_DEVELOPMENTAL_GROWTH	267	0.316546	1.19507	0.111969	0.775159	1	2813
GOCC_CILIARY_MEMBRANE	51	0.382755	1.19502	0.175299	0.774577	1	3684
GOBP_RRNA_TRANSCRIPTION	29	0.321981	1.19484	0.255717	0.774499	1	4409
HP_DECREASED_TESTICULAR_SIZE	98	0.368155	1.19418	0.154618	0.776177	1	2918
HP_COGWHEEL_RIGIDITY	20	0.465617	1.19401	0.182903	0.776016	1	1323
GOBP_REGULATION_OF_SYNAPTIC_TRANSMISSION_GLUTAMATERGIC	63	0.396666	1.19352	0.122841	0.777083	1	2501
GOCC_CYTOSOLIC_RIBOSOME	73	0.333576	1.19347	0.271805	0.776502	1	771
GOBP_POSITIVE_REGULATION_OF_SIGNALING_RECEPTOR_ACTIVITY	44	0.378099	1.19337	0.192982	0.776065	1	1781
HP_LIPID_ACCUMULATION_IN_HEPATOCYTES	116	0.297282	1.19336	0.233607	0.775367	1	952
GOBP_NEGATIVE_REGULATION_OF_CELLULAR_SENESCENCE	22	0.432195	1.19317	0.24466	0.775346	1	2775
HP_SPARSE_BODY_HAIR	42	0.418039	1.19311	0.227451	0.774803	1	4368
HP_CUTIS_MARMORATA	52	0.346747	1.19294	0.272366	0.774724	1	1877
GOBP_NEGATIVE_REGULATION_OF_GROWTH	205	0.301416	1.19236	0.121094	0.776111	1	3045
GOCC_BRUSH_BORDER	89	0.352267	1.19223	0.170874	0.775902	1	2575
GOBP_POSITIVE_REGULATION_OF_EPITHELIAL_CELL_MIGRATION	131	0.306637	1.192	0.180361	0.776008	1	3204
GOBP_NEGATIVE_REGULATION_OF_RESPONSE_TO_OXIDATIVE_STRESS	16	0.46079	1.19199	0.28	0.775287	1	2398
GOBP_CATECHOL_CONTAINING_COMPOUND_METABOLIC_PROCESS	47	0.415501	1.19197	0.178423	0.774616	1	2103
GOMF_BASAL_TRANSCRIPTION_MACHINERY_BINDING	50	0.315153	1.19155	0.241584	0.77552	1	2426
HP_DYSMETRIA	117	0.295778	1.19123	0.159923	0.775925	1	2407
GOBP_CELLULAR_RESPONSE_TO_PH	21	0.523868	1.1907	0.253438	0.777098	1	2164
HP_ABNORMALITY_OF_THE_PITUITARY_GLAND	238	0.310964	1.19033	0.145383	0.777821	1	2536
GOBP_FATTY_ACYL_COA_BIOSYNTHETIC_PROCESS	17	0.461062	1.19031	0.262	0.777154	1	2796
GOMF_IRON_ION_BINDING	112	0.358953	1.19015	0.157058	0.776965	1	3099
HP_ENLARGED_OVARIES	16	0.387998	1.19015	0.258252	0.776233	1	2621
GOCC_SYNAPTIC_MEMBRANE	303	0.356438	1.18995	0.125245	0.776238	1	2347
GOBP_KIDNEY_EPITHELIUM_DEVELOPMENT	127	0.376119	1.18989	0.185547	0.775715	1	2432
GOBP_RELAXATION_OF_MUSCLE	28	0.481666	1.18958	0.261905	0.77619	1	3723
GOBP_POSITIVE_REGULATION_OF_G1_S_TRANSITION_OF_MITOTIC_CELL_CYCLE	32	0.351306	1.18955	0.226994	0.775589	1	534
GOBP_REGULATION_OF_PROTEIN_DEACETYLATION	48	0.330054	1.18931	0.22288	0.775767	1	961
GOBP_RIBOSOMAL_SMALL_SUBUNIT_BIOGENESIS	60	0.361976	1.189	0.326087	0.776163	1	3706
HP_ABNORMAL_CIRCULATING_ANDROGEN_LEVEL	66	0.381626	1.18894	0.187747	0.775659	1	2918
GOBP_PROTEIN_AUTOPROCESSING	20	0.455097	1.18845	0.188716	0.776772	1	2243
HP_APLASIA_HYPOPLASIA_OF_THE_EYELID	29	0.373029	1.18844	0.260194	0.776091	1	1821
GOBP_LIVER_MORPHOGENESIS	22	0.421883	1.18839	0.22288	0.77553	1	3578
HP_SPINAL_CORD_COMPRESSION	25	0.417657	1.18786	0.258383	0.776688	1	3464
GOBP_UROGENITAL_SYSTEM_DEVELOPMENT	307	0.326999	1.1877	0.139313	0.776551	1	2432
GOBP_PROTEIN_TRANSMEMBRANE_TRANSPORT	48	0.324508	1.18767	0.239437	0.775945	1	3436
GOBP_POSITIVE_REGULATION_OF_DNA_TEMPLATED_TRANSCRIPTION_ELONGATION	48	0.283481	1.18741	0.215164	0.776131	1	4496
GOBP_L_GLUTAMATE_TRANSMEMBRANE_TRANSPORT	26	0.426487	1.18738	0.257545	0.775492	1	1699
HP_DECREASED_CIRCULATING_ACTH_LEVEL	24	0.433164	1.18719	0.224172	0.775494	1	2745
GOBP_FATTY_ACID_BIOSYNTHETIC_PROCESS	122	0.322207	1.18588	0.125737	0.779679	1	3071
GOBP_REGULATION_OF_GLUCAN_BIOSYNTHETIC_PROCESS	21	0.4345	1.18553	0.231061	0.780215	1	1594
GOBP_REGULATION_OF_INTRINSIC_APOPTOTIC_SIGNALING_PATHWAY	136	0.257129	1.18548	0.200811	0.779673	1	2677
HP_ABNORMALITY_OF_THE_OVARY	211	0.284808	1.1853	0.134122	0.779621	1	1982
GOBP_REGULATION_OF_PROTEIN_AUTOPHOSPHORYLATION	34	0.36039	1.18525	0.211429	0.779071	1	1177
GOBP_POSITIVE_REGULATION_OF_MUSCLE_CONTRACTION	42	0.426028	1.18502	0.199219	0.779144	1	3551
GOBP_RETROGRADE_AXONAL_TRANSPORT	17	0.489211	1.18492	0.248521	0.778787	1	1909
GOBP_NEPHRON_EPITHELIUM_DEVELOPMENT	99	0.396734	1.18436	0.226378	0.780199	1	2432
GOBP_VOCALIZATION_BEHAVIOR	16	0.496319	1.18417	0.219124	0.780207	1	1762
GOCC_PERIKARYON	119	0.365159	1.18406	0.132948	0.779891	1	2462
HP_APLASIA_HYPOPLASIA_OF_THE_OVARY	61	0.377755	1.18385	0.209302	0.779921	1	3214
GOBP_ISOPRENOID_METABOLIC_PROCESS	86	0.368149	1.18377	0.154158	0.779462	1	3099
GOBP_REGULATION_OF_RESPONSE_TO_REACTIVE_OXYGEN_SPECIES	27	0.391557	1.18364	0.255624	0.779236	1	2775
GOBP_CELLULAR_GLUCOSE_HOMEOSTASIS	124	0.322859	1.18359	0.134766	0.77877	1	2750
HP_ABNORMALITY_OF_THE_PULMONARY_VASCULATURE	187	0.274712	1.18339	0.142012	0.778789	1	3422
GOMF_DNA_BINDING_TRANSCRIPTION_REPRESSOR_ACTIVITY	222	0.313968	1.18335	0.11609	0.778237	1	2373
GOBP_PHARYNGEAL_SYSTEM_DEVELOPMENT	25	0.449552	1.18325	0.214724	0.777897	1	3653
GOBP_CELLULAR_CARBOHYDRATE_METABOLIC_PROCESS	235	0.280597	1.18299	0.0987903	0.778126	1	1832
GOBP_L_GLUTAMATE_IMPORT_ACROSS_PLASMA_MEMBRANE	16	0.489697	1.18288	0.256461	0.777816	1	2347
HP_ABNORMAL_RETINAL_VASCULAR_MORPHOLOGY	171	0.296005	1.18266	0.114519	0.777913	1	3332
GOBP_METANEPHROS_DEVELOPMENT	78	0.391301	1.18259	0.18677	0.777494	1	2415
GOBP_CARBOHYDRATE_TRANSPORT	108	0.326971	1.18204	0.149606	0.778828	1	915
GOCC_H4_HISTONE_ACETYLTRANSFERASE_COMPLEX	33	0.313795	1.18199	0.226824	0.778331	1	2680
HP_ABSENCE_OF_SECONDARY_SEX_CHARACTERISTICS	35	0.451336	1.18197	0.215139	0.777676	1	1954
HP_DISPROPORTIONATE_TALL_STATURE	76	0.272606	1.18192	0.227799	0.777163	1	4265
HP_DECREASED_FERTILITY	158	0.362977	1.18192	0.140316	0.776457	1	2596
GOBP_CELLULAR_RESPONSE_TO_REACTIVE_OXYGEN_SPECIES	123	0.286369	1.18187	0.185484	0.775908	1	2398
GOBP_INTRACELLULAR_RECEPTOR_SIGNALING_PATHWAY	220	0.26818	1.18142	0.132383	0.776903	1	2170
GOCC_PRERIBOSOME_LARGE_SUBUNIT_PRECURSOR	17	0.532916	1.18139	0.379771	0.776294	1	5561
GOBP_RESPONSE_TO_INORGANIC_SUBSTANCE	463	0.278396	1.18131	0.0649087	0.775903	1	2775
GOBP_REGULATION_OF_FIBROBLAST_APOPTOTIC_PROCESS	18	0.373423	1.18092	0.251534	0.776669	1	1824
GOMF_ALDO_KETO_REDUCTASE_NADP_ACTIVITY	19	0.450855	1.18062	0.233333	0.777041	1	733
GOBP_SULFUR_COMPOUND_BIOSYNTHETIC_PROCESS	113	0.278493	1.18036	0.167702	0.777326	1	2267
GOBP_RESPONSE_TO_LEAD_ION	19	0.453712	1.17962	0.237113	0.779356	1	1245
GOBP_RESPONSE_TO_ETHANOL	120	0.33666	1.17934	0.108268	0.779708	1	1258
GOBP_RESPONSE_TO_TOXIC_SUBSTANCE	189	0.304991	1.17925	0.110429	0.779347	1	2741
GOBP_RESPONSE_TO_PURINE_CONTAINING_COMPOUND	124	0.365646	1.1788	0.176699	0.780272	1	3306
GOBP_CORTICOSTEROID_HORMONE_SECRETION	15	0.501634	1.17845	0.216963	0.78083	1	2577
GOCC_CILIARY_PLASM	64	0.348594	1.17844	0.172277	0.780157	1	3403
GOBP_CELL_JUNCTION_ASSEMBLY	330	0.327357	1.17837	0.160243	0.779703	1	2384
HP_OROMOTOR_APRAXIA	18	0.485661	1.17791	0.26195	0.78081	1	3171
GOBP_ANOIKIS	32	0.349328	1.17778	0.248	0.780563	1	4481
GOBP_POSITIVE_REGULATION_OF_EXTRACELLULAR_MATRIX_ORGANIZATION	23	0.434574	1.17768	0.275591	0.780211	1	4027
GOBP_REGULATION_OF_DENDRITIC_SPINE_MORPHOGENESIS	33	0.393008	1.17764	0.224806	0.779647	1	2563
GOBP_FEEDING_BEHAVIOR	83	0.422757	1.17763	0.187867	0.778982	1	1279
GOCC_90S_PRERIBOSOME	20	0.498765	1.17738	0.344554	0.779167	1	3706
GOBP_REGULATION_OF_CELLULAR_SENESCENCE	39	0.351656	1.17695	0.24558	0.780025	1	2775
GOBP_PROTEIN_ACYLATION	206	0.22415	1.17636	0.182903	0.781482	1	4177
GOBP_EMBRYONIC_DIGESTIVE_TRACT_MORPHOGENESIS	15	0.52141	1.17626	0.278	0.781154	1	1748
GOMF_HISTONE_ACETYLTRANSFERASE_BINDING	21	0.374306	1.17609	0.255952	0.781026	1	2240
HP_ADIPOSE_TISSUE_LOSS	23	0.443322	1.17512	0.303534	0.78391	1	922
GOBP_RESPONSE_TO_AMPHETAMINE	26	0.462724	1.17496	0.219262	0.783815	1	1272
GOBP_PROTEIN_LIPID_COMPLEX_ASSEMBLY	24	0.456331	1.1749	0.215606	0.783393	1	4043
GOBP_CARDIAC_MUSCLE_CELL_PROLIFERATION	45	0.413536	1.17461	0.236473	0.783778	1	3208
GOBP_RESPONSE_TO_NICOTINE	45	0.397044	1.17441	0.182879	0.783797	1	1244
GOBP_MULTICELLULAR_ORGANISM_GROWTH	123	0.301025	1.17415	0.167315	0.784041	1	1576
HP_RETINAL_DYSTROPHY	227	0.289677	1.17402	0.144869	0.783843	1	3418
GOMF_PEPTIDE_HORMONE_BINDING	49	0.437045	1.17386	0.159923	0.783734	1	2601
GOBP_POSITIVE_REGULATION_OF_COAGULATION	27	0.44664	1.17357	0.231827	0.784157	1	3198
HP_ABNORMALITY_OF_SKELETAL_MATURATION	301	0.258866	1.17353	0.0950495	0.783598	1	2552
GOBP_TERPENOID_METABOLIC_PROCESS	69	0.399173	1.17317	0.185185	0.784198	1	3099
GOBP_POSITIVE_REGULATION_OF_VASCULAR_ASSOCIATED_SMOOTH_MUSCLE_CELL_PROLIFERATION	35	0.388065	1.17304	0.214	0.784002	1	1108
HP_ABNORMAL_MORPHOLOGY_OF_THE_OLFACTORY_BULB	17	0.498273	1.17281	0.266925	0.784218	1	3917
GOBP_BRANCHED_CHAIN_AMINO_ACID_METABOLIC_PROCESS	24	0.372005	1.17231	0.302419	0.785366	1	5089
GOBP_RETINOL_METABOLIC_PROCESS	36	0.480047	1.1722	0.252016	0.785061	1	1972
GOBP_REGULATION_OF_HORMONE_SECRETION	201	0.331004	1.17173	0.124272	0.786184	1	2321
GOBP_RESPONSE_TO_LEPTIN	19	0.455256	1.1711	0.237113	0.787795	1	224
GOBP_NEGATIVE_REGULATION_OF_MUSCLE_HYPERTROPHY	23	0.368582	1.17083	0.265107	0.788079	1	3781
HP_APLASIA_HYPOPLASIA_OF_THE_RETINA	40	0.408284	1.17052	0.236434	0.788538	1	1641
GOCC_APICAL_PLASMA_MEMBRANE	291	0.322357	1.17025	0.167002	0.788872	1	2613
GOBP_PROTEIN_CONTAINING_COMPLEX_LOCALIZATION	134	0.295004	1.16951	0.220077	0.790878	1	1506
GOBP_NEUROTROPHIN_SIGNALING_PATHWAY	32	0.394774	1.16923	0.212185	0.791193	1	1724
HP_KETOSIS	45	0.348476	1.16911	0.194617	0.790925	1	3636
HP_ANAL_STENOSIS	25	0.433759	1.1691	0.247036	0.79027	1	1821
HP_SUBARACHNOID_HEMORRHAGE	29	0.43841	1.16878	0.292731	0.790817	1	2181
GOBP_RRNA_METABOLIC_PROCESS	192	0.31583	1.16861	0.333333	0.790704	1	3554
GOBP_RESPONSE_TO_CARBOHYDRATE	189	0.308631	1.16845	0.153996	0.790606	1	2750
GOBP_REGULATION_OF_RECEPTOR_MEDIATED_ENDOCYTOSIS	86	0.322292	1.16831	0.206413	0.790427	1	1216
GOBP_UTERUS_DEVELOPMENT	19	0.462634	1.16807	0.225743	0.790633	1	3272
HP_KETOACIDOSIS	26	0.42664	1.16797	0.254509	0.790288	1	4103
GOBP_DOPAMINERGIC_NEURON_DIFFERENTIATION	30	0.442554	1.16747	0.232604	0.79144	1	1491
GOBP_REGULATION_OF_COAGULATION	68	0.35879	1.16743	0.202335	0.790884	1	3198
GOMF_TRANSFORMING_GROWTH_FACTOR_BETA_BINDING	19	0.473118	1.16728	0.290581	0.790747	1	2741
GOBP_ENTEROENDOCRINE_CELL_DIFFERENTIATION	29	0.415779	1.16711	0.207392	0.790671	1	4182
GOBP_PROTEIN_LOCALIZATION_TO_PHAGOPHORE_ASSEMBLY_SITE	15	0.391041	1.1671	0.338809	0.790034	1	1202
GOBP_REGULATION_OF_TRANSCRIPTION_BY_RNA_POLYMERASE_I	31	0.306279	1.16698	0.288499	0.78979	1	5064
HP_ABNORMAL_NUMBER_OF_INCISORS	36	0.418706	1.16696	0.250485	0.789192	1	3171
GOMF_METHYLATED_HISTONE_BINDING	61	0.301938	1.16679	0.249516	0.789085	1	3599
GOBP_CELLULAR_RESPONSE_TO_VASCULAR_ENDOTHELIAL_GROWTH_FACTOR_STIMULUS	51	0.354138	1.16668	0.263804	0.788814	1	2197
GOBP_RESPONSE_TO_MONOSACCHARIDE	163	0.31889	1.16665	0.160232	0.788241	1	2750
GOCC_ROUGH_ENDOPLASMIC_RETICULUM	66	0.34154	1.16605	0.234714	0.789775	1	1699
GOBP_PRIMARY_ALCOHOL_METABOLIC_PROCESS	80	0.397725	1.16601	0.227545	0.789251	1	1972
GOBP_STEROID_METABOLIC_PROCESS	259	0.312865	1.16583	0.118	0.789222	1	1398
HP_ANTERIOR_PITUITARY_DYSGENESIS	24	0.475408	1.16559	0.236328	0.789473	1	2765
GOBP_KERATINOCYTE_MIGRATION	18	0.432765	1.16557	0.259117	0.788886	1	2941
GOBP_POSITIVE_REGULATION_OF_EPITHELIAL_CELL_DIFFERENTIATION	52	0.406036	1.16553	0.233962	0.78836	1	3259
HP_FUNCTIONAL_ABNORMALITY_OF_MALE_INTERNAL_GENITALIA	139	0.322298	1.16534	0.138554	0.788388	1	2091
GOBP_NEURON_DEATH_IN_RESPONSE_TO_OXIDATIVE_STRESS	28	0.333777	1.16502	0.24498	0.788849	1	2331
HP_EPISODIC_PAIN	36	0.352928	1.16494	0.270217	0.788502	1	905
GOCC_EXORIBONUCLEASE_COMPLEX	15	0.462082	1.16457	0.315582	0.789108	1	3430
GOBP_SERTOLI_CELL_DIFFERENTIATION	19	0.454476	1.1644	0.262948	0.789035	1	2003
GOCC_INTRINSIC_COMPONENT_OF_PRESYNAPTIC_MEMBRANE	72	0.415288	1.16428	0.240557	0.788801	1	3370
GOBP_ENDOTHELIAL_CELL_CHEMOTAXIS	25	0.391478	1.16346	0.245174	0.791126	1	2269
GOBP_REGULATION_OF_CYCLASE_ACTIVITY	65	0.383068	1.16322	0.167665	0.791314	1	1283
GOBP_ORGANIC_HYDROXY_COMPOUND_METABOLIC_PROCESS	447	0.297264	1.16308	0.0953347	0.791117	1	1986
GOBP_NEPHRON_MORPHOGENESIS	65	0.398264	1.16291	0.242661	0.791057	1	2432
GOCC_INTRINSIC_COMPONENT_OF_POSTSYNAPTIC_MEMBRANE	98	0.401627	1.16278	0.170974	0.790874	1	2153
GOBP_REGULATION_OF_TRANSPORTER_ACTIVITY	215	0.314876	1.16278	0.164	0.790224	1	2529
HP_POLYURIA	27	0.436495	1.16267	0.247423	0.789981	1	1545
GOBP_UNSATURATED_FATTY_ACID_BIOSYNTHETIC_PROCESS	39	0.378119	1.16244	0.217742	0.790199	1	2148
GOBP_RESPONSE_TO_DOPAMINE	66	0.384372	1.16238	0.25	0.789728	1	3396
GOBP_STEROID_BIOSYNTHETIC_PROCESS	147	0.325713	1.16237	0.146535	0.789104	1	2949
GOCC_BASAL_PART_OF_CELL	217	0.31416	1.16167	0.13189	0.79098	1	1623
HP_INCREASED_CIRCULATING_GONADOTROPIN_LEVEL	43	0.413478	1.16134	0.269939	0.791487	1	2910
GOMF_TRANSFORMING_GROWTH_FACTOR_BETA_RECEPTOR_BINDING	18	0.354094	1.16077	0.289157	0.792837	1	2850
GOBP_COGNITION	254	0.323408	1.16064	0.151093	0.792607	1	2240
GOBP_REGULATION_OF_CYCLIN_DEPENDENT_PROTEIN_KINASE_ACTIVITY	82	0.2924	1.1606	0.206349	0.792104	1	1907
GOBP_PEPTIDYL_LYSINE_ACETYLATION	165	0.22648	1.16039	0.206287	0.792183	1	4177
GOBP_TYPE_B_PANCREATIC_CELL_DEVELOPMENT	22	0.420016	1.1602	0.2125	0.792233	1	4182
GOBP_POSITIVE_REGULATION_OF_ADENYLATE_CYCLASE_ACTIVITY	30	0.442681	1.15933	0.223969	0.794766	1	2603
GOBP_ACTIVATION_OF_ADENYLATE_CYCLASE_ACTIVITY	24	0.465114	1.15917	0.244186	0.794686	1	2603
GOBP_REACTIVE_NITROGEN_SPECIES_METABOLIC_PROCESS	66	0.302327	1.1591	0.226562	0.794261	1	3402
GOBP_THIOESTER_BIOSYNTHETIC_PROCESS	35	0.371143	1.1591	0.285141	0.793622	1	2796
GOCC_CAVEOLA	72	0.354286	1.15908	0.214286	0.793047	1	2790
GOMF_ANTIOXIDANT_ACTIVITY	60	0.348347	1.15905	0.204409	0.792484	1	2739
GOBP_RESPONSE_TO_TEMPERATURE_STIMULUS	156	0.296736	1.15891	0.179641	0.792326	1	3085
GOBP_MRNA_CIS_SPLICING_VIA_SPLICEOSOME	18	0.338586	1.15834	0.283809	0.793701	1	4324
GOBP_POSITIVE_REGULATION_OF_TRIGLYCERIDE_METABOLIC_PROCESS	15	0.485652	1.15805	0.285425	0.794091	1	3091
GOBP_VASCULOGENESIS	72	0.363083	1.15768	0.256972	0.79483	1	2505
HP_WIDELY_SPACED_TEETH	77	0.276226	1.1571	0.252016	0.796267	1	3298
GOBP_SENSORY_PERCEPTION_OF_MECHANICAL_STIMULUS	123	0.328644	1.15694	0.152941	0.796203	1	2708
GOBP_TISSUE_MIGRATION	271	0.279106	1.15694	0.193548	0.795545	1	2941
GOBP_PEPTIDYL_PROLINE_MODIFICATION	28	0.330006	1.15651	0.229572	0.796454	1	2605
HP_ABNORMAL_HEMOGLOBIN	44	0.388862	1.15619	0.253968	0.796924	1	4455
HP_FOCAL_EMOTIONAL_SEIZURE	36	0.399855	1.15591	0.277559	0.797293	1	3608
GOBP_NCRNA_METABOLIC_PROCESS	418	0.279801	1.1558	0.284861	0.796986	1	3585
GOBP_BIOLOGICAL_PROCESS_INVOLVED_IN_INTERACTION_WITH_SYMBIONT	91	0.326058	1.15552	0.189796	0.797402	1	2203
GOBP_NEGATIVE_REGULATION_OF_BMP_SIGNALING_PATHWAY	39	0.370658	1.15525	0.264188	0.797773	1	1435
GOBP_ENDOTHELIAL_CELL_MIGRATION	191	0.283401	1.15511	0.203883	0.797614	1	2923
GOBP_SENSORY_PERCEPTION_OF_LIGHT_STIMULUS	163	0.387752	1.15508	0.184426	0.797071	1	2945
GOBP_REGULATION_OF_CARDIAC_MUSCLE_CELL_PROLIFERATION	35	0.406765	1.15479	0.268482	0.797511	1	3208
GOBP_REGULATION_OF_ENDOPLASMIC_RETICULUM_UNFOLDED_PROTEIN_RESPONSE	24	0.346139	1.15477	0.289575	0.79695	1	851
GOBP_MESENCHYME_MORPHOGENESIS	50	0.391577	1.15452	0.250973	0.797226	1	1877
HP_ABNORMALITY_OF_MOUTH_SHAPE	191	0.262905	1.15433	0.181132	0.79732	1	1738
GOBP_COPULATION	22	0.474687	1.15431	0.24165	0.79671	1	3693
HP_VISUAL_FIELD_DEFECT	155	0.302761	1.15412	0.159309	0.796755	1	2914
GOCC_CLATHRIN_COATED_PIT	65	0.340183	1.15405	0.281437	0.79633	1	2292
HP_ABNORMAL_BRAINSTEM_MRI_SIGNAL_INTENSITY	26	0.355956	1.15395	0.307856	0.796033	1	522
GOBP_MODIFIED_AMINO_ACID_TRANSPORT	32	0.425644	1.15393	0.268482	0.795454	1	3452
HP_MEGALOBLASTIC_ANEMIA	17	0.429655	1.15362	0.310413	0.795886	1	2048
HP_HYPOLIPOPROTEINEMIA	24	0.382562	1.15358	0.250501	0.795371	1	952
GOBP_REGULATION_OF_CELLULAR_RESPONSE_TO_HEAT	17	0.362795	1.1535	0.309859	0.794999	1	2921
HP_ABNORMAL_DURA_MATER_MORPHOLOGY	17	0.484497	1.15349	0.27853	0.794389	1	3171
GOBP_ORGANIC_HYDROXY_COMPOUND_BIOSYNTHETIC_PROCESS	206	0.299049	1.15349	0.111111	0.793757	1	3116
GOBP_POSITIVE_REGULATION_OF_MRNA_PROCESSING	25	0.389003	1.15343	0.293886	0.793326	1	2869
HP_ABNORMALITY_OF_THE_PUBIC_HAIR	38	0.417002	1.15336	0.243665	0.792929	1	2136
GOBP_CELL_MIGRATION_IN_HINDBRAIN	15	0.483953	1.15332	0.273622	0.792442	1	2540
HP_ABNORMAL_HEAD_MOVEMENTS	31	0.381654	1.15271	0.255238	0.793984	1	3038
HP_OLIGODACTYLY	25	0.427735	1.15242	0.278752	0.794396	1	4578
GOBP_RESPONSE_TO_ACID_CHEMICAL	102	0.295931	1.15216	0.200397	0.79468	1	3457
GOBP_RECEPTOR_MEDIATED_ENDOCYTOSIS	213	0.284273	1.15212	0.183299	0.794196	1	1332
GOBP_NEGATIVE_REGULATION_OF_OXIDATIVE_STRESS_INDUCED_CELL_DEATH	40	0.318129	1.15193	0.260163	0.794226	1	2398
HP_ABNORMAL_BREATH_SOUND	70	0.333584	1.15183	0.185629	0.793948	1	3477
GOBP_REGULATION_OF_RESPONSE_TO_ENDOPLASMIC_RETICULUM_STRESS	64	0.259433	1.15164	0.237805	0.793944	1	2120
GOCC_INTRINSIC_COMPONENT_OF_SYNAPTIC_VESICLE_MEMBRANE	33	0.399456	1.15157	0.243564	0.79358	1	2158
GOMF_DEMETHYLASE_ACTIVITY	30	0.335353	1.15129	0.279661	0.793903	1	1164
GOBP_MESONEPHRIC_TUBULE_MORPHOGENESIS	58	0.406868	1.15111	0.236686	0.793903	1	2432
GOMF_ADRENERGIC_RECEPTOR_BINDING	17	0.460432	1.15081	0.263052	0.794336	1	1606
GOBP_HORMONE_TRANSPORT	254	0.320491	1.15051	0.133721	0.79476	1	2321
HP_RETINAL_COLOBOMA	27	0.3806	1.15051	0.285141	0.794121	1	3032
GOBP_NEGATIVE_REGULATION_OF_WOUND_HEALING	65	0.363573	1.1504	0.219417	0.793902	1	3198
GOBP_NEGATIVE_REGULATION_OF_TRANSFERASE_ACTIVITY	202	0.245752	1.1502	0.189723	0.794068	1	1435
GOBP_NEGATIVE_REGULATION_OF_RESPONSE_TO_WOUNDING	76	0.353346	1.14966	0.203095	0.795369	1	3198
HP_SMALL_SCROTUM	94	0.316469	1.14948	0.232877	0.795348	1	3482
GOBP_NEGATIVE_REGULATION_OF_BLOOD_VESSEL_ENDOTHELIAL_CELL_MIGRATION	33	0.406448	1.1494	0.273603	0.795039	1	2181
GOBP_NEGATIVE_REGULATION_OF_COLD_INDUCED_THERMOGENESIS	42	0.354298	1.14928	0.240481	0.794843	1	1719
GOBP_POSITIVE_REGULATION_OF_STEM_CELL_PROLIFERATION	44	0.383804	1.1491	0.223529	0.794829	1	2328
GOBP_PROTEIN_PEPTIDYL_PROLYL_ISOMERIZATION	19	0.383068	1.14901	0.274704	0.794529	1	1587
GOBP_AMINE_TRANSPORT	88	0.387811	1.149	0.196911	0.793925	1	2603
GOMF_ANTIPORTER_ACTIVITY	69	0.361487	1.14889	0.233193	0.793713	1	2077
GOBP_ASTROCYTE_DIFFERENTIATION	68	0.367116	1.14873	0.235174	0.793623	1	1025
GOBP_IMPORT_INTO_NUCLEUS	142	0.250669	1.14871	0.23622	0.793037	1	3239
GOBP_EMBRYONIC_DIGIT_MORPHOGENESIS	43	0.370677	1.14868	0.238921	0.79253	1	2479
GOBP_REGULATION_OF_CIRCADIAN_RHYTHM	102	0.313481	1.14853	0.199195	0.792415	1	2006
GOBP_RESPONSE_TO_REACTIVE_OXYGEN_SPECIES	170	0.277789	1.14808	0.215606	0.793361	1	2398
HP_HYPERLIPOPROTEINEMIA	28	0.41531	1.14808	0.214141	0.792737	1	1035
GOMF_DICARBOXYLIC_ACID_TRANSMEMBRANE_TRANSPORTER_ACTIVITY	23	0.426806	1.14807	0.261209	0.792135	1	1584
GOMF_MAGNESIUM_ION_BINDING	168	0.252593	1.14795	0.21165	0.791925	1	3026
HP_HYPOPARATHYROIDISM	27	0.39979	1.14789	0.258189	0.791515	1	2340
GOBP_REGULATION_OF_CELLULAR_RESPONSE_TO_INSULIN_STIMULUS	58	0.331943	1.14789	0.281376	0.790905	1	3212
HP_OPEN_MOUTH	81	0.303704	1.14758	0.248485	0.791399	1	1738
GOBP_REGULATION_OF_ENDOPLASMIC_RETICULUM_STRESS_INDUCED_INTRINSIC_APOPTOTIC_SIGNALING_PATHWAY	23	0.36163	1.14729	0.328685	0.791821	1	2640
GOMF_METAL_CATION_MONOATOMIC_CATION_ANTIPORTER_ACTIVITY	22	0.425924	1.14709	0.268595	0.791904	1	2699
GOBP_CATECHOL_CONTAINING_COMPOUND_BIOSYNTHETIC_PROCESS	20	0.477056	1.14681	0.289796	0.792229	1	768
GOBP_EMBRYONIC_CAMERA_TYPE_EYE_MORPHOGENESIS	23	0.448368	1.14672	0.266409	0.791929	1	3018
GOBP_SULFUR_AMINO_ACID_METABOLIC_PROCESS	29	0.417768	1.14666	0.295918	0.791544	1	4130
GOBP_ORGANIC_HYDROXY_COMPOUND_TRANSPORT	208	0.325116	1.14635	0.178641	0.79201	1	2123
GOBP_REGULATION_OF_ACTIN_NUCLEATION	25	0.36061	1.14625	0.270916	0.791721	1	2420
GOBP_OSTEOBLAST_PROLIFERATION	27	0.40216	1.14579	0.262626	0.792691	1	1216
GOBP_DOPAMINE_METABOLIC_PROCESS	36	0.427112	1.14513	0.242857	0.794454	1	2103
GOBP_COLUMNAR_CUBOIDAL_EPITHELIAL_CELL_DEVELOPMENT	43	0.359704	1.14485	0.230143	0.794833	1	4182
GOBP_REGULATION_OF_CELL_MATRIX_ADHESION	106	0.306639	1.14439	0.215886	0.795882	1	2379
GOBP_POSITIVE_REGULATION_OF_INTRINSIC_APOPTOTIC_SIGNALING_PATHWAY	50	0.294036	1.14414	0.26694	0.79615	1	2393
HP_HOARSE_VOICE	85	0.309895	1.14413	0.203488	0.795589	1	2074
GOBP_EXTRINSIC_APOPTOTIC_SIGNALING_PATHWAY	192	0.257816	1.14402	0.193974	0.795345	1	2813
GOBP_RESPONSE_TO_ATP	27	0.431833	1.14382	0.240557	0.795428	1	2607
GOMF_PROTEIN_TRANSMEMBRANE_TRANSPORTER_ACTIVITY	15	0.435651	1.14378	0.303901	0.794964	1	2331
GOBP_POSITIVE_REGULATION_OF_ENDOTHELIAL_CELL_PROLIFERATION	82	0.334192	1.14368	0.189555	0.794684	1	2181
GOCC_CLUSTER_OF_ACTIN_BASED_CELL_PROJECTIONS	118	0.331598	1.14363	0.207171	0.794211	1	2575
GOBP_VERY_LONG_CHAIN_FATTY_ACID_METABOLIC_PROCESS	23	0.391298	1.14339	0.277666	0.79448	1	2614
GOCC_POSTSYNAPTIC_MEMBRANE	210	0.361873	1.14332	0.212062	0.794152	1	2389
HP_HYPOTHERMIA	31	0.435653	1.14321	0.269076	0.793893	1	1369
GOBP_SMALL_MOLECULE_BIOSYNTHETIC_PROCESS	455	0.268065	1.14277	0.140206	0.794829	1	3116
GOBP_IMPORT_INTO_CELL	203	0.340566	1.14276	0.175258	0.794264	1	2547
GOBP_COLUMNAR_CUBOIDAL_EPITHELIAL_CELL_DIFFERENTIATION	96	0.345946	1.14273	0.210736	0.79377	1	3018
GOBP_FOREBRAIN_DEVELOPMENT	305	0.31077	1.14272	0.177515	0.793195	1	2513
GOMF_MONOVALENT_CATION_PROTON_ANTIPORTER_ACTIVITY	21	0.446598	1.14271	0.258264	0.792616	1	1053
GOBP_REGULATION_OF_CELL_FATE_COMMITMENT	30	0.419679	1.14243	0.261663	0.793013	1	1108
GOMF_G_PROTEIN_COUPLED_AMINE_RECEPTOR_ACTIVITY	36	0.452905	1.14238	0.223553	0.792593	1	3330
HP_ABNORMAL_ELECTRORETINOGRAM	139	0.312435	1.14237	0.204	0.791992	1	2886
GOBP_REGULATION_OF_STEROID_HORMONE_BIOSYNTHETIC_PROCESS	15	0.495453	1.1422	0.298419	0.791998	1	3653
GOBP_ESTABLISHMENT_OF_PROTEIN_LOCALIZATION_TO_CHROMOSOME	18	0.345809	1.14207	0.323755	0.791866	1	258
GOBP_RESPONSE_TO_COLD	44	0.361068	1.14205	0.239407	0.791328	1	3085
GOBP_MAMMARY_GLAND_DEVELOPMENT	120	0.305439	1.14201	0.200795	0.79085	1	2340
GOBP_PROTEIN_CONTAINING_COMPLEX_REMODELING	29	0.462707	1.14197	0.255725	0.79037	1	2123
GOBP_SENSORY_PERCEPTION_OF_CHEMICAL_STIMULUS	104	0.412383	1.14165	0.240458	0.790835	1	2819
GOBP_HEART_MORPHOGENESIS	204	0.338526	1.14142	0.237817	0.791017	1	2340
GOBP_EPITHELIAL_CELL_PROLIFERATION	365	0.298122	1.14137	0.171598	0.790575	1	2755
GOBP_REGULATION_OF_PLASMA_LIPOPROTEIN_PARTICLE_LEVELS	62	0.383655	1.14137	0.232877	0.789969	1	2753
HP_ABNORMAL_SEX_DETERMINATION	16	0.475026	1.14122	0.246988	0.789881	1	1489
GOBP_REGULATION_OF_EXTRACELLULAR_MATRIX_ORGANIZATION	47	0.390069	1.14114	0.279919	0.78955	1	1468
HP_ABNORMAL_NASAL_MUCOSA_MORPHOLOGY	29	0.377709	1.14094	0.217391	0.78967	1	2854
GOBP_POSITIVE_REGULATION_OF_FATTY_ACID_BIOSYNTHETIC_PROCESS	18	0.445109	1.14091	0.246888	0.789196	1	1642
GOBP_TRANSCRIPTION_BY_RNA_POLYMERASE_III	43	0.333853	1.14067	0.299401	0.789405	1	2609
GOBP_VASCULAR_ENDOTHELIAL_GROWTH_FACTOR_PRODUCTION	30	0.38448	1.14055	0.265979	0.789233	1	1376
GOBP_REGULATION_OF_POTASSIUM_ION_TRANSMEMBRANE_TRANSPORTER_ACTIVITY	49	0.381103	1.14049	0.25261	0.788844	1	2413
HP_MENORRHAGIA	26	0.396426	1.14049	0.249531	0.788241	1	2336
HP_AGENESIS_OF_INCISOR	22	0.43039	1.14038	0.29697	0.788005	1	5524
GOBP_REGULATION_OF_MUSCLE_CELL_DIFFERENTIATION	103	0.319071	1.14015	0.214712	0.788186	1	3258
GOBP_REGULATION_OF_MUSCLE_HYPERTROPHY	47	0.341309	1.13988	0.288934	0.788578	1	3519
HP_URETEROCELE	24	0.384818	1.13984	0.278656	0.788119	1	364
GOMF_PHOSPHATASE_ACTIVATOR_ACTIVITY	17	0.412378	1.13981	0.30099	0.787662	1	1989
HP_BIMANUAL_SYNKINESIA	22	0.427207	1.13927	0.246124	0.788916	1	3171
HP_VAGINAL_FISTULA	19	0.356556	1.13911	0.262425	0.78885	1	3441
GOBP_TRANSPORT_OF_VIRUS	20	0.331995	1.13893	0.298137	0.788901	1	1106
GOBP_POSITIVE_REGULATION_OF_LIPID_LOCALIZATION	89	0.327002	1.13877	0.222	0.788887	1	2308
GOBP_POSITIVE_REGULATION_OF_COLLAGEN_METABOLIC_PROCESS	23	0.446134	1.13852	0.282101	0.789181	1	1627
GOBP_REGULATION_OF_PRODUCTION_OF_SMALL_RNA_INVOLVED_IN_GENE_SILENCING_BY_RNA	20	0.456443	1.1385	0.29697	0.788647	1	1134
GOBP_SPROUTING_ANGIOGENESIS	101	0.339197	1.1385	0.26494	0.788061	1	1544
GOMF_BETA_CATENIN_BINDING	73	0.332409	1.13816	0.256262	0.788697	1	2328
GOBP_RNA_STABILIZATION	43	0.290742	1.1381	0.275335	0.788353	1	3473
GOCC_ROUGH_ENDOPLASMIC_RETICULUM_MEMBRANE	19	0.33279	1.13794	0.306122	0.788334	1	1543
HP_OCULOGYRIC_CRISIS	42	0.376714	1.13793	0.27027	0.78775	1	3175
GOBP_DENDRITIC_SPINE_MORPHOGENESIS	47	0.355003	1.13775	0.224371	0.787772	1	855
GOMF_LIGASE_ACTIVITY	92	0.309083	1.13767	0.29697	0.787487	1	3730
GOBP_CELL_DIFFERENTIATION_IN_HINDBRAIN	18	0.423088	1.13762	0.269006	0.787049	1	3842
GOBP_ARTERY_DEVELOPMENT	88	0.352349	1.13761	0.271654	0.7865	1	2340
GOBP_ARACHIDONIC_ACID_METABOLIC_PROCESS	46	0.384018	1.13754	0.214286	0.78617	1	3099
GOBP_NEGATIVE_REGULATION_OF_MYELOID_CELL_DIFFERENTIATION	69	0.322222	1.13753	0.219417	0.785634	1	2660
GOBP_PROGRAMMED_CELL_DEATH_INVOLVED_IN_CELL_DEVELOPMENT	21	0.448871	1.13733	0.310345	0.785722	1	2910
HP_DYSPHAGIA	398	0.252885	1.13717	0.210938	0.785672	1	2347
GOBP_THYROID_GLAND_DEVELOPMENT	25	0.426345	1.13717	0.269303	0.785086	1	4424
HP_HIGH_HYPERMETROPIA	52	0.338475	1.13663	0.262	0.786346	1	3276
GOBP_POSITIVE_REGULATION_OF_VASCULATURE_DEVELOPMENT	139	0.318164	1.13655	0.216891	0.786073	1	2297
HP_ABNORMALITY_OF_RETINAL_PIGMENTATION	247	0.276318	1.13635	0.212121	0.78617	1	2914
GOBP_CHONDROCYTE_PROLIFERATION	20	0.454485	1.1362	0.270059	0.7861	1	1989
GOBP_ANION_TRANSMEMBRANE_TRANSPORT	200	0.326388	1.1362	0.215569	0.785524	1	2234
GOMF_MONOCARBOXYLIC_ACID_BINDING	65	0.349058	1.13592	0.217842	0.785934	1	1290
GOBP_PROSTANOID_BIOSYNTHETIC_PROCESS	24	0.391251	1.13576	0.26078	0.785911	1	1888
GOBP_RESPONSE_TO_MECHANICAL_STIMULUS	179	0.306389	1.13574	0.178431	0.785382	1	2123
GOBP_SCHWANN_CELL_DEVELOPMENT	28	0.411905	1.13557	0.277895	0.785413	1	945
HP_EPIPHYSEAL_STIPPLING	33	0.360073	1.13511	0.307847	0.78646	1	1461
GOBP_POSITIVE_REGULATION_OF_REACTIVE_OXYGEN_SPECIES_METABOLIC_PROCESS	56	0.334338	1.13441	0.258064	0.78832	1	1264
GOBP_IMPORT_ACROSS_PLASMA_MEMBRANE	161	0.353442	1.13436	0.223577	0.787893	1	2741
HP_BONE_SPICULE_PIGMENTATION_OF_THE_RETINA	24	0.451732	1.13381	0.27897	0.789213	1	514
GOBP_NEGATIVE_REGULATION_OF_ANOIKIS	18	0.381386	1.13371	0.300395	0.789008	1	3828
GOBP_U2_TYPE_PRESPLICEOSOME_ASSEMBLY	21	0.342791	1.13359	0.327485	0.78881	1	4987
GOCC_U2_SNRNP	21	0.342791	1.13359	0.327485	0.788226	1	4987
GOBP_GAS_TRANSPORT	16	0.489024	1.13337	0.278106	0.788451	1	930
GOBP_REGULATION_OF_MITOCHONDRIAL_MEMBRANE_POTENTIAL	50	0.298937	1.13335	0.275049	0.787928	1	226
GOBP_PROTEIN_SUMOYLATION	47	0.275791	1.13318	0.296907	0.787963	1	811
HP_ADULT_ONSET	224	0.278587	1.13316	0.220238	0.787425	1	2317
GOBP_OLFACTORY_LOBE_DEVELOPMENT	29	0.36303	1.13297	0.243461	0.787513	1	2383
GOBP_CELLULAR_RESPONSE_TO_MECHANICAL_STIMULUS	68	0.313314	1.13293	0.248945	0.787074	1	1216
GOBP_NEGATIVE_REGULATION_OF_FATTY_ACID_METABOLIC_PROCESS	28	0.388724	1.13271	0.278226	0.787267	1	1049
GOBP_MESENCHYMAL_CELL_DIFFERENTIATION	193	0.293845	1.13262	0.207171	0.786944	1	2328
HP_COLPOCEPHALY	16	0.415207	1.13258	0.32549	0.786506	1	968
GOCC_PHAGOPHORE_ASSEMBLY_SITE	27	0.29057	1.13252	0.298419	0.786116	1	1202
HP_PEG_SHAPED_MAXILLARY_LATERAL_INCISORS	16	0.46391	1.13252	0.319756	0.785543	1	3578
HP_PENDULAR_NYSTAGMUS	29	0.403203	1.1322	0.248532	0.7861	1	4201
GOBP_MODULATION_BY_HOST_OF_SYMBIONT_PROCESS	64	0.30032	1.13209	0.237113	0.785911	1	2335
GOBP_NEGATIVE_REGULATION_OF_NERVOUS_SYSTEM_PROCESS	17	0.417495	1.13204	0.253968	0.785501	1	1609
GOBP_SPECIFICATION_OF_ANIMAL_ORGAN_IDENTITY	31	0.44772	1.13198	0.299228	0.785141	1	2843
GOCC_CELL_BODY_MEMBRANE	24	0.444476	1.13194	0.244094	0.784707	1	2413
GOMF_ANION_TRANSMEMBRANE_TRANSPORTER_ACTIVITY	225	0.328986	1.13151	0.196	0.785708	1	2120
GOBP_REGULATION_OF_SYSTEM_PROCESS	466	0.328014	1.13145	0.221135	0.785344	1	3061
GOBP_C4_DICARBOXYLATE_TRANSPORT	24	0.410241	1.13055	0.266537	0.787882	1	1872
GOBP_POSITIVE_REGULATION_OF_GROWTH	208	0.278438	1.13052	0.169456	0.787404	1	2779
HP_ABNORMAL_SPUTUM	74	0.331834	1.13032	0.21165	0.787547	1	2277
GOBP_SCHWANN_CELL_DIFFERENTIATION	34	0.385572	1.13009	0.280083	0.787782	1	945
GOBP_REGULATION_OF_RESPIRATORY_GASEOUS_EXCHANGE	20	0.454156	1.12982	0.26975	0.788123	1	545
GOBP_LENS_FIBER_CELL_DIFFERENTIATION	31	0.412824	1.1297	0.268537	0.78796	1	1699
GOBP_CELLULAR_LIPID_CATABOLIC_PROCESS	163	0.289791	1.12922	0.244399	0.789071	1	1886
GOMF_METHYL_CPG_BINDING	18	0.4143	1.12908	0.330116	0.78896	1	1819
GOCC_VOLTAGE_GATED_CALCIUM_CHANNEL_COMPLEX	27	0.474924	1.12871	0.293033	0.789717	1	2252
GOBP_REGULATION_OF_SODIUM_ION_TRANSPORT	69	0.298239	1.12838	0.201195	0.790278	1	2855
GOBP_PHYSIOLOGICAL_CARDIAC_MUSCLE_HYPERTROPHY	20	0.421231	1.12816	0.307241	0.790457	1	3564
GOBP_REGULATION_OF_G_PROTEIN_COUPLED_RECEPTOR_SIGNALING_PATHWAY	117	0.326475	1.12798	0.197505	0.790489	1	1670
GOBP_NUCLEOSOME_ASSEMBLY	37	0.291264	1.12787	0.293307	0.790288	1	3874
GOMF_CYCLOSPORIN_A_BINDING	15	0.362212	1.12783	0.308738	0.78984	1	2605
GOBP_REGULATION_OF_NUCLEOTIDE_EXCISION_REPAIR	26	0.303024	1.1278	0.304781	0.789405	1	3084
HP_DECREASED_FERTILITY_IN_MALES	76	0.347118	1.12756	0.194831	0.78962	1	1665
HP_RIGIDITY	151	0.283555	1.12756	0.204322	0.789082	1	2313
GOBP_EMBRYONIC_EYE_MORPHOGENESIS	32	0.399938	1.12716	0.257089	0.789965	1	3018
GOBP_MODULATION_BY_HOST_OF_VIRAL_PROCESS	34	0.321938	1.12714	0.269939	0.789478	1	3632
HP_DYSCHROMATOPSIA	20	0.434667	1.12713	0.288538	0.788935	1	2104
GOBP_INTERMEDIATE_FILAMENT_ORGANIZATION	52	0.435187	1.1271	0.265774	0.788481	1	3062
GOBP_CELLULAR_OXIDANT_DETOXIFICATION	70	0.324484	1.12677	0.227926	0.789031	1	2741
HP_FEMALE_EXTERNAL_GENITALIA_IN_INDIVIDUAL_WITH_46_XY_KARYOTYPE	16	0.501669	1.12648	0.29065	0.78946	1	1489
GOCC_STEREOCILIUM_BUNDLE	35	0.399283	1.1264	0.299389	0.789137	1	1261
GOBP_LOCOMOTORY_BEHAVIOR	166	0.328555	1.1264	0.212724	0.788571	1	1609
GOBP_CARDIAC_ATRIUM_DEVELOPMENT	28	0.428163	1.12623	0.302804	0.788596	1	2798
GOMF_OXIDOREDUCTASE_ACTIVITY_ACTING_ON_CH_OH_GROUP_OF_DONORS	102	0.321072	1.1261	0.266529	0.788493	1	1374
GOBP_PROTEIN_STABILIZATION	164	0.231696	1.12584	0.282565	0.788797	1	3565
GOBP_NEGATIVE_REGULATION_OF_MEMBRANE_PERMEABILITY	16	0.402062	1.12576	0.337278	0.788469	1	2676
GOBP_POSITIVE_REGULATION_OF_CELL_DEATH	484	0.246609	1.1257	0.173653	0.788112	1	2331
GOBP_SPINAL_CORD_DEVELOPMENT	70	0.377978	1.12563	0.261538	0.787815	1	4185
GOBP_RETINA_DEVELOPMENT_IN_CAMERA_TYPE_EYE	126	0.333464	1.12562	0.245436	0.787305	1	3170
GOBP_TRANSFORMING_GROWTH_FACTOR_BETA_PRODUCTION	39	0.347349	1.12557	0.27163	0.786888	1	2193
HP_DIMINISHED_MOVEMENT	58	0.38053	1.12547	0.27521	0.786663	1	1482
HP_WIDENED_SUBARACHNOID_SPACE	74	0.314755	1.12544	0.267176	0.786198	1	2983
HP_GLIOMA	41	0.308195	1.12534	0.294589	0.785985	1	356
HP_PATELLAR_APLASIA	17	0.474569	1.1249	0.308351	0.78695	1	1442
GOBP_AORTA_MORPHOGENESIS	31	0.392908	1.1248	0.305284	0.786729	1	3043
GOCC_CATALYTIC_STEP_2_SPLICEOSOME	67	0.302777	1.12432	0.36	0.787835	1	5446
GOBP_NEPHRON_DEVELOPMENT	133	0.35975	1.12403	0.273092	0.788231	1	2432
GOBP_ORGANIC_ACID_CATABOLIC_PROCESS	192	0.287946	1.12396	0.253219	0.787923	1	2451
HP_ESODEVIATION	124	0.265936	1.12395	0.250965	0.787384	1	3017
GOBP_ESTABLISHMENT_OF_ENDOTHELIAL_BARRIER	48	0.337251	1.12381	0.271047	0.787317	1	915
HP_REDUCED_CIRCULATING_PROLACTIN_CONCENTRATION	17	0.458414	1.12351	0.344828	0.787796	1	3087
GOCC_TRANSFERASE_COMPLEX_TRANSFERRING_PHOSPHORUS_CONTAINING_GROUPS	233	0.225897	1.1233	0.238659	0.78794	1	2681
GOMF_TRANSLATION_FACTOR_ACTIVITY_RNA_BINDING	60	0.258518	1.12319	0.293886	0.78775	1	4030
GOBP_NEGATIVE_REGULATION_OF_LIPID_BIOSYNTHETIC_PROCESS	48	0.336109	1.12319	0.274162	0.7872	1	2753
GOBP_REGULATION_OF_INTRINSIC_APOPTOTIC_SIGNALING_PATHWAY_IN_RESPONSE_TO_DNA_DAMAGE	30	0.290393	1.12297	0.310621	0.78737	1	2646
GOBP_POSITIVE_REGULATION_OF_SYNAPTIC_TRANSMISSION	130	0.338438	1.12265	0.204322	0.787985	1	1609
GOBP_SEROTONIN_RECEPTOR_SIGNALING_PATHWAY	27	0.483257	1.12245	0.304688	0.788072	1	2728
GOBP_REGULATION_OF_AMINO_ACID_TRANSPORT	38	0.391027	1.1224	0.278626	0.787679	1	2293
GOBP_CELLULAR_RESPONSE_TO_LIPID	493	0.26071	1.12213	0.167347	0.788006	1	2136
HP_RECEPTIVE_LANGUAGE_DELAY	52	0.29744	1.12208	0.28876	0.787611	1	4845
GOBP_RECEPTOR_INTERNALIZATION	100	0.306562	1.12201	0.237805	0.787294	1	1939
GOBP_REGULATION_OF_MUSCLE_ADAPTATION	66	0.362643	1.12134	0.325349	0.788986	1	3519
GOMF_RNA_POLYMERASE_II_GENERAL_TRANSCRIPTION_INITIATION_FACTOR_BINDING	23	0.343103	1.12121	0.31992	0.788847	1	2203
GOCC_CYTOPLASMIC_REGION	163	0.273031	1.12101	0.251984	0.788955	1	3533
GOBP_CELLULAR_RESPONSE_TO_HEAT	53	0.292055	1.12088	0.290448	0.788852	1	2921
GOBP_EPITHELIAL_CELL_DIFFERENTIATION_INVOLVED_IN_KIDNEY_DEVELOPMENT	46	0.36311	1.12075	0.286561	0.788711	1	435
HP_PEPTIC_ULCER	28	0.351644	1.12068	0.299413	0.788421	1	2048
GOBP_RESPONSE_TO_HYDROGEN_PEROXIDE	109	0.275449	1.1206	0.264646	0.788138	1	2775
GOBP_NEGATIVE_REGULATION_OF_CATABOLIC_PROCESS	245	0.222899	1.12049	0.205534	0.787937	1	1529
GOBP_ROOF_OF_MOUTH_DEVELOPMENT	73	0.339497	1.11935	0.247563	0.791302	1	2675
HP_REDUCED_SUBCUTANEOUS_ADIPOSE_TISSUE	23	0.355902	1.11914	0.338115	0.791461	1	637
GOBP_REGULATION_OF_GENERATION_OF_PRECURSOR_METABOLITES_AND_ENERGY	104	0.277668	1.11895	0.279352	0.791547	1	1594
GOBP_INSULIN_SECRETION	146	0.314242	1.11865	0.241517	0.791978	1	2317
GOBP_SKIN_DEVELOPMENT	211	0.31297	1.11861	0.221116	0.791568	1	2171
GOCC_BASOLATERAL_PLASMA_MEMBRANE	183	0.305958	1.11814	0.212062	0.7926	1	2547
HP_CORNEAL_DYSTROPHY	27	0.421487	1.1181	0.329293	0.792182	1	1625
GOBP_NEGATIVE_REGULATION_OF_TRANSMEMBRANE_RECEPTOR_PROTEIN_SERINE_THREONINE_KINASE_SIGNALING_PATHWAY	101	0.296801	1.11759	0.262097	0.793322	1	3396
GOBP_CENTRAL_NERVOUS_SYSTEM_NEURON_DEVELOPMENT	74	0.327284	1.11739	0.277014	0.793399	1	2458
GOBP_RESPONSE_TO_HEAT	96	0.281381	1.11738	0.279762	0.792892	1	2921
HP_CONGENITAL_HYPOTHYROIDISM	26	0.441001	1.11729	0.288618	0.79267	1	2187
GOMF_SOLUTE_CATION_ANTIPORTER_ACTIVITY	29	0.386063	1.11729	0.280922	0.792121	1	2699
GOBP_ENDOTHELIAL_CELL_DEVELOPMENT	62	0.320443	1.11688	0.295635	0.792997	1	1007
GOMF_TETRAPYRROLE_BINDING	113	0.342692	1.11667	0.239437	0.79314	1	2909
GOMF_TRANSLATION_REGULATOR_ACTIVITY	99	0.227122	1.11655	0.321361	0.792993	1	4030
GOBP_REGULATION_OF_BEHAVIOR	58	0.378945	1.11617	0.230174	0.793773	1	1591
GOBP_CELLULAR_RESPONSE_TO_ORGANIC_CYCLIC_COMPOUND	476	0.261766	1.11598	0.168016	0.793813	1	2173
HP_ADRENAL_HYPERPLASIA	18	0.410694	1.11594	0.3	0.793408	1	2667
GOMF_ICOSANOID_RECEPTOR_ACTIVITY	15	0.450553	1.1158	0.275	0.793353	1	1399
GOBP_ORGAN_GROWTH	137	0.331118	1.11565	0.266284	0.793292	1	3236
GOMF_PROTEIN_TYROSINE_PHOSPHATASE_ACTIVITY	76	0.300382	1.11543	0.254545	0.793495	1	2033
GOBP_POSITIVE_REGULATION_OF_DNA_REPLICATION	35	0.35832	1.11542	0.288845	0.793002	1	132
GOCC_APICAL_PART_OF_CELL	343	0.294036	1.11537	0.222222	0.792602	1	2613
GOBP_MICROVILLUS_ASSEMBLY	21	0.350688	1.11522	0.294695	0.79259	1	1706
GOBP_NEGATIVE_REGULATION_OF_ION_TRANSPORT	115	0.330697	1.11513	0.252485	0.792375	1	2000
GOBP_ADULT_LOCOMOTORY_BEHAVIOR	69	0.348208	1.11506	0.261364	0.792046	1	1962
HP_SELECTIVE_TOOTH_AGENESIS	30	0.390596	1.11499	0.303093	0.791763	1	5524
HP_DIPLOPIA	68	0.311527	1.11495	0.269076	0.791366	1	2287
HP_MACULAR_DEGENERATION	70	0.316457	1.11433	0.247059	0.792954	1	3437
GOBP_NEGATIVE_REGULATION_OF_ANION_TRANSPORT	17	0.434395	1.11427	0.268102	0.79262	1	3337
GOBP_RESPONSE_TO_AMINE	39	0.3968	1.11417	0.277559	0.792468	1	3327
GOBP_POSITIVE_REGULATION_OF_TRANSLATION	105	0.212565	1.11412	0.308448	0.79208	1	2632
GOBP_NEGATIVE_REGULATION_OF_PHOSPHORUS_METABOLIC_PROCESS	331	0.229688	1.11403	0.202	0.791828	1	1102
GOBP_RHYTHMIC_BEHAVIOR	39	0.376761	1.11382	0.264271	0.792062	1	1645
GOMF_CALCIUM_CHANNEL_REGULATOR_ACTIVITY	33	0.401546	1.11365	0.276768	0.792106	1	2475
GOBP_PERIPHERAL_NERVOUS_SYSTEM_DEVELOPMENT	70	0.351913	1.11363	0.257874	0.791603	1	2146
GOBP_REGULATION_OF_NEURON_PROJECTION_REGENERATION	26	0.349777	1.1135	0.286299	0.791496	1	2098
GOMF_ACTIVE_TRANSMEMBRANE_TRANSPORTER_ACTIVITY	304	0.268495	1.11344	0.216942	0.791169	1	2077
HP_MACROGLOSSIA	119	0.274233	1.11341	0.216433	0.790729	1	2074
GOBP_PROSTAGLANDIN_TRANSPORT	19	0.407234	1.1131	0.279693	0.791183	1	1642
GOBP_POSITIVE_REGULATION_OF_TRANSFORMING_GROWTH_FACTOR_BETA_PRODUCTION	20	0.422238	1.11302	0.322382	0.790909	1	2193
GOMF_OXIDOREDUCTASE_ACTIVITY_ACTING_ON_THE_CH_NH_GROUP_OF_DONORS	17	0.408482	1.11302	0.303158	0.790373	1	2451
GOBP_EPITHELIAL_TO_MESENCHYMAL_TRANSITION_INVOLVED_IN_ENDOCARDIAL_CUSHION_FORMATION	19	0.419096	1.11294	0.307385	0.790101	1	1877
GOBP_NUCLEOSIDE_BISPHOSPHATE_BIOSYNTHETIC_PROCESS	47	0.31708	1.11288	0.309426	0.789768	1	2155
GOBP_RENAL_SYSTEM_PROCESS	106	0.3371	1.1126	0.24846	0.790168	1	3436
HP_ABNORMAL_FUNDUS_AUTOFLUORESCENCE_IMAGING	16	0.412339	1.11229	0.322772	0.790696	1	4112
HP_ABNORMAL_CIRCULATING_NUCLEOBASE_CONCENTRATION	36	0.344079	1.11226	0.262846	0.790239	1	932
GOBP_PEPTIDYL_SERINE_MODIFICATION	268	0.262322	1.11215	0.222449	0.79007	1	2284
HP_ABNORMALITY_OF_THE_DIENCEPHALON	97	0.284117	1.11209	0.245681	0.789737	1	3171
GOBP_POSITIVE_REGULATION_OF_CYCLIN_DEPENDENT_PROTEIN_KINASE_ACTIVITY	28	0.375999	1.11207	0.310139	0.78925	1	1907
GOBP_RESPONSE_TO_LIGHT_STIMULUS	251	0.269414	1.11206	0.199179	0.788763	1	2646
GOBP_GLOMERULAR_MESANGIUM_DEVELOPMENT	17	0.470772	1.11192	0.339468	0.788708	1	2745
GOCC_SPLICEOSOMAL_COMPLEX	145	0.24086	1.11189	0.350877	0.788304	1	4468
GOBP_VIRAL_TRANSLATION	16	0.341437	1.11188	0.294347	0.7878	1	4030
HP_HYPOKINESIA	35	0.414121	1.11165	0.286869	0.788006	1	1965
GOBP_MEMBRANE_DEPOLARIZATION_DURING_CARDIAC_MUSCLE_CELL_ACTION_POTENTIAL	19	0.469576	1.11162	0.285149	0.787565	1	593
GOBP_POSITIVE_REGULATION_OF_MUSCLE_CELL_DIFFERENTIATION	53	0.359453	1.11119	0.301426	0.788527	1	3258
GOBP_NEGATIVE_REGULATION_OF_VIRAL_ENTRY_INTO_HOST_CELL	20	0.42302	1.11091	0.308911	0.788928	1	1378
GOBP_PYRUVATE_METABOLIC_PROCESS	98	0.299648	1.11073	0.291016	0.789003	1	1470
GOBP_POST_TRANSCRIPTIONAL_REGULATION_OF_GENE_EXPRESSION	365	0.18988	1.11068	0.25102	0.788648	1	3328
GOBP_REGULATION_OF_NEUROTRANSMITTER_UPTAKE	16	0.498183	1.1106	0.330724	0.788412	1	1962
GOBP_TRANSFORMING_GROWTH_FACTOR_BETA_RECEPTOR_SIGNALING_PATHWAY	171	0.280917	1.11053	0.267717	0.788119	1	2326
GOMF_ORGANIC_ACID_BINDING	103	0.326801	1.11043	0.276471	0.787975	1	2594
GOBP_RESPONSE_TO_BMP	127	0.314984	1.11029	0.270588	0.787935	1	2775
GOBP_CELLULAR_RESPONSE_TO_INTERLEUKIN_1	90	0.352581	1.11028	0.278095	0.787438	1	1376
GOBP_EMBRYONIC_ORGAN_DEVELOPMENT	352	0.299158	1.11023	0.24558	0.787105	1	3045
GOBP_POSITIVE_REGULATION_OF_PROTEIN_DEACETYLATION	24	0.296377	1.11	0.304015	0.787312	1	442
GOBP_REGULATION_OF_SYSTEMIC_ARTERIAL_BLOOD_PRESSURE_MEDIATED_BY_A_CHEMICAL_SIGNAL	46	0.374645	1.10985	0.270541	0.787292	1	2755
GOBP_NEGATIVE_REGULATION_OF_PHOSPHORYLATION	287	0.231172	1.10978	0.212121	0.786988	1	1286
GOBP_BLOOD_VESSEL_REMODELING	38	0.358985	1.10973	0.301229	0.78662	1	2817
HP_ABNORMALITY_OF_FIBULA_MORPHOLOGY	45	0.341429	1.10942	0.305609	0.787125	1	2508
GOBP_POSITIVE_REGULATION_OF_CARTILAGE_DEVELOPMENT	26	0.421208	1.10942	0.293774	0.786614	1	2736
GOBP_REGULATION_OF_FIBRINOLYSIS	16	0.510319	1.10885	0.336777	0.787977	1	2062
HP_DECREASED_FERTILITY_IN_FEMALES	43	0.366407	1.10871	0.242857	0.787927	1	2308
HP_CENTRAL_SCOTOMA	28	0.432086	1.10866	0.271845	0.787577	1	1641
GOBP_NEGATIVE_REGULATION_OF_RHO_PROTEIN_SIGNAL_TRANSDUCTION	19	0.417475	1.10859	0.322034	0.787298	1	1444
GOMF_HYDRO_LYASE_ACTIVITY	49	0.345692	1.10848	0.310811	0.787157	1	1712
HP_HYPERTRIGLYCERIDEMIA	69	0.351453	1.10836	0.309237	0.787006	1	1060
HP_ABNORMAL_GROWTH_HORMONE_LEVEL	102	0.292696	1.10826	0.244141	0.786796	1	2843
GOBP_RESPONSE_TO_KETONE	176	0.283029	1.10792	0.219048	0.787389	1	2251
GOBP_CELL_DIFFERENTIATION_INVOLVED_IN_KIDNEY_DEVELOPMENT	54	0.360969	1.10781	0.288845	0.787205	1	435
GOBP_SMOOTH_MUSCLE_CELL_DIFFERENTIATION	46	0.418157	1.10779	0.332669	0.786747	1	699
GOBP_LONG_CHAIN_FATTY_ACID_BIOSYNTHETIC_PROCESS	25	0.411945	1.10762	0.311637	0.786783	1	3071
HP_DELAYED_PUBERTY	148	0.291841	1.1076	0.234469	0.786316	1	3283
GOBP_CELL_CELL_JUNCTION_ORGANIZATION	162	0.307484	1.10716	0.245614	0.787276	1	2384
GOBP_NEGATIVE_REGULATION_OF_T_HELPER_CELL_DIFFERENTIATION	16	0.414575	1.10686	0.312741	0.787801	1	2782
GOBP_WALKING_BEHAVIOR	31	0.379922	1.10654	0.283495	0.788357	1	1821
GOBP_TYPE_B_PANCREATIC_CELL_DIFFERENTIATION	27	0.387652	1.10651	0.283951	0.787928	1	4182
GOBP_REGULATION_OF_VOLTAGE_GATED_CALCIUM_CHANNEL_ACTIVITY	37	0.369256	1.10438	0.312253	0.794557	1	1939
HP_ABNORMAL_CARTILAGE_MORPHOLOGY	41	0.320013	1.10422	0.313373	0.794565	1	1461
HP_DECREASED_CIRCULATING_FOLLICLE_STIMULATING_HORMONE_CONCENTRATION	16	0.421847	1.10414	0.318637	0.794287	1	2745
GOBP_PROXIMAL_DISTAL_PATTERN_FORMATION	22	0.409024	1.10377	0.315895	0.795036	1	3272
GOBP_ORGANIC_HYDROXY_COMPOUND_CATABOLIC_PROCESS	66	0.371234	1.10375	0.295082	0.794569	1	1708
HP_HYPERURICEMIA	23	0.36375	1.10352	0.266667	0.794819	1	932
GOBP_NEGATIVE_REGULATION_OF_REPRODUCTIVE_PROCESS	57	0.340816	1.10321	0.254438	0.795313	1	1792
GOCC_INTRINSIC_COMPONENT_OF_POSTSYNAPTIC_SPECIALIZATION_MEMBRANE	55	0.401242	1.10294	0.283203	0.795698	1	2153
GOBP_SERINE_FAMILY_AMINO_ACID_BIOSYNTHETIC_PROCESS	16	0.426349	1.10251	0.349693	0.796631	1	2120
GOBP_CHAPERONE_COFACTOR_DEPENDENT_PROTEIN_REFOLDING	24	0.31699	1.1023	0.339431	0.796819	1	4192
GOBP_ENERGY_DERIVATION_BY_OXIDATION_OF_ORGANIC_COMPOUNDS	227	0.233107	1.10197	0.308468	0.797414	1	1008
GOBP_MATURATION_OF_5_8S_RRNA_FROM_TRICISTRONIC_RRNA_TRANSCRIPT_SSU_RRNA_5_8S_RRNA_LSU_RRNA	21	0.444867	1.10188	0.409615	0.797188	1	1437
GOBP_REGULATION_OF_INTEGRIN_MEDIATED_SIGNALING_PATHWAY	19	0.430875	1.10185	0.376258	0.79677	1	859
GOBP_ATRIOVENTRICULAR_VALVE_DEVELOPMENT	24	0.424199	1.1015	0.329389	0.797455	1	1989
HP_PAROXYSMAL_INVOLUNTARY_EYE_MOVEMENTS	26	0.348327	1.10119	0.355289	0.797945	1	1641
GOBP_REGULATION_OF_BLOOD_CIRCULATION	216	0.356309	1.10118	0.296	0.797485	1	2968
GOMF_ACYL_COA_BINDING	18	0.343677	1.10116	0.321721	0.79701	1	1246
HP_HYPERTRICHOSIS	199	0.211698	1.10108	0.286282	0.796747	1	2712
GOBP_POSITIVE_REGULATION_OF_EPITHELIAL_TO_MESENCHYMAL_TRANSITION	44	0.341655	1.10098	0.314342	0.796591	1	2328
GOBP_REGULATION_OF_LIPOPROTEIN_LIPASE_ACTIVITY	15	0.465952	1.10062	0.338552	0.797246	1	2917
HP_ABNORMALITY_OF_THE_INCISOR	104	0.300538	1.10023	0.315992	0.798037	1	4212
GOCC_CELL_PROJECTION_MEMBRANE	274	0.292738	1.10003	0.267057	0.798149	1	2529
GOMF_PROTEIN_DEMETHYLASE_ACTIVITY	24	0.337908	1.09988	0.346555	0.79814	1	1164
GOBP_INTERMEDIATE_FILAMENT_BASED_PROCESS	70	0.384884	1.09904	0.285433	0.800382	1	3062
GOBP_POSITIVE_REGULATION_OF_DEVELOPMENTAL_GROWTH	135	0.292017	1.09891	0.26975	0.800309	1	2779
GOBP_REGULATION_OF_CELLULAR_AMIDE_METABOLIC_PROCESS	334	0.182728	1.09869	0.279592	0.800571	1	3650
HP_EPILEPTIC_ENCEPHALOPATHY	84	0.316058	1.09868	0.286902	0.800086	1	2513
GOBP_LIPID_CATABOLIC_PROCESS	242	0.281752	1.09867	0.238289	0.799599	1	1712
GOBP_REGULATION_OF_ANIMAL_ORGAN_FORMATION	24	0.466393	1.09847	0.313576	0.79975	1	2328
HP_ACUTE_CORONARY_SYNDROME	66	0.303551	1.09823	0.25239	0.800027	1	1793
GOBP_NEURON_PROJECTION_ORGANIZATION	74	0.30532	1.09821	0.27	0.7996	1	855
GOBP_POSITIVE_REGULATION_OF_CELLULAR_CATABOLIC_PROCESS	304	0.219935	1.09793	0.30426	0.800004	1	3539
GOBP_REGULATION_OF_BMP_SIGNALING_PATHWAY	77	0.327062	1.09709	0.304703	0.802262	1	2223
GOBP_POSITIVE_REGULATION_OF_STEROID_METABOLIC_PROCESS	23	0.417551	1.09699	0.321932	0.802137	1	1544
GOBP_SMOOTH_MUSCLE_CELL_APOPTOTIC_PROCESS	20	0.391322	1.09672	0.307102	0.802481	1	3173
GOBP_CELLULAR_RESPONSE_TO_ABIOTIC_STIMULUS	280	0.240391	1.09672	0.210856	0.801978	1	1795
GOBP_POSITIVE_REGULATION_OF_NEURON_PROJECTION_DEVELOPMENT	131	0.265554	1.09632	0.236111	0.802876	1	3457
HP_NEUROFIBROMAS	16	0.411932	1.09573	0.362348	0.804304	1	2745
GOBP_RESPONSE_TO_WOUNDING	484	0.265428	1.09567	0.239604	0.803985	1	2336
GOBP_ACTIVATION_OF_PROTEIN_KINASE_ACTIVITY	127	0.289673	1.09554	0.271222	0.803888	1	2856
GOBP_CYTOPLASMIC_TRANSLATION	117	0.217799	1.09547	0.340509	0.803584	1	6269
GOBP_PHENOL_CONTAINING_COMPOUND_BIOSYNTHETIC_PROCESS	43	0.374032	1.09527	0.308765	0.803756	1	1807
GOBP_SENSORY_SYSTEM_DEVELOPMENT	318	0.304059	1.09476	0.254545	0.804925	1	3236
GOBP_REGULATION_OF_CELL_CELL_ADHESION_MEDIATED_BY_CADHERIN	16	0.401901	1.09476	0.322457	0.804414	1	1468
HP_BILATERAL_CLEFT_PALATE	15	0.438957	1.09445	0.376278	0.804991	1	2270
HP_RETINAL_PIGMENT_EPITHELIAL_ATROPHY	27	0.428333	1.09426	0.315476	0.805105	1	3115
GOBP_LOW_DENSITY_LIPOPROTEIN_PARTICLE_CLEARANCE	24	0.407469	1.0942	0.332008	0.804819	1	2753
HP_ABNORMAL_ECHOCARDIOGRAM	17	0.464301	1.09419	0.382	0.804321	1	1585
HP_ABNORMAL_CELL_MORPHOLOGY	20	0.403752	1.09394	0.329897	0.804649	1	2931
GOBP_RESPONSE_TO_ANGIOTENSIN	29	0.365323	1.09377	0.299213	0.804704	1	637
GOBP_POSITIVE_REGULATION_OF_CELL_JUNCTION_ASSEMBLY	79	0.344878	1.09361	0.282158	0.804735	1	2326
GOBP_REGULATION_OF_PEPTIDE_TRANSPORT	149	0.294172	1.09293	0.195266	0.80652	1	2073
GOBP_POLYSACCHARIDE_BIOSYNTHETIC_PROCESS	55	0.311086	1.09291	0.303202	0.806069	1	2858
GOMF_PROLINE_RICH_REGION_BINDING	15	0.351008	1.09225	0.359244	0.807665	1	2775
GOBP_NEGATIVE_REGULATION_OF_STEROID_METABOLIC_PROCESS	23	0.399794	1.0919	0.33	0.808343	1	1980
GOBP_RESPIRATORY_SYSTEM_DEVELOPMENT	177	0.31747	1.09181	0.286822	0.808148	1	2340
HP_NEPHROLITHIASIS	97	0.297185	1.09175	0.282051	0.807815	1	2284
HP_ESOPHAGITIS	28	0.352551	1.09121	0.335922	0.80916	1	2217
HP_APLASIA_HYPOPLASIA_OF_THE_PATELLA	22	0.431449	1.09119	0.300847	0.808706	1	1442
GOBP_HINDBRAIN_MORPHOGENESIS	35	0.360974	1.09098	0.329365	0.808906	1	1444
GOMF_OXIDOREDUCTASE_ACTIVITY_ACTING_ON_PEROXIDE_AS_ACCEPTOR	42	0.346628	1.09025	0.334686	0.810902	1	2183
GOBP_RESPONSE_TO_METAL_ION	302	0.27242	1.09022	0.238835	0.810453	1	2697
GOBP_REGULATION_OF_FEEDING_BEHAVIOR	18	0.460803	1.09005	0.290766	0.810518	1	1117
GOBP_ALDITOL_METABOLIC_PROCESS	17	0.442592	1.08998	0.331967	0.81022	1	752
GOBP_REGULATION_OF_MITOCHONDRIAL_MEMBRANE_PERMEABILITY	42	0.329495	1.0899	0.340681	0.809954	1	2813
GOMF_SERINE_TYPE_ENDOPEPTIDASE_INHIBITOR_ACTIVITY	63	0.374584	1.08986	0.318008	0.809593	1	2757
GOBP_DETERMINATION_OF_ADULT_LIFESPAN	16	0.378048	1.08965	0.341699	0.809813	1	1214
GOBP_HEMATOPOIETIC_STEM_CELL_DIFFERENTIATION	33	0.339446	1.08952	0.365269	0.80969	1	2908
HP_DECREASED_CIRCULATING_GONADOTROPIN_CONCENTRATION	21	0.401928	1.0894	0.33996	0.809592	1	2745
HP_ABNORMALITY_OF_THE_PERIUNGUAL_REGION	16	0.41959	1.08898	0.341463	0.810491	1	604
GOBP_DORSAL_VENTRAL_PATTERN_FORMATION	69	0.352127	1.08891	0.323413	0.810211	1	3384
GOMF_OXIDOREDUCTASE_ACTIVITY_ACTING_ON_PAIRED_DONORS_WITH_INCORPORATION_OR_REDUCTION_OF_MOLECULAR_OXYGEN_REDUCED_FLAVIN_OR_FLAVOPROTEIN_AS_ONE_DONOR_AND_INCORPORATION_OF_ONE_ATOM_OF_OXYGEN	35	0.418917	1.08881	0.313646	0.810014	1	3099
GOCC_PRECATALYTIC_SPLICEOSOME	42	0.290594	1.08839	0.37525	0.810882	1	5007
GOBP_STRIATED_MUSCLE_CELL_PROLIFERATION	62	0.364968	1.0883	0.324701	0.810675	1	3208
HP_POOR_FINE_MOTOR_COORDINATION	39	0.376545	1.08825	0.334	0.810316	1	1330
HP_EPISODIC_ATAXIA	21	0.435134	1.08818	0.369942	0.810054	1	1325
GOMF_PHOSPHATASE_REGULATOR_ACTIVITY	74	0.268192	1.08804	0.313112	0.810037	1	2020
GOBP_GLOMERULUS_DEVELOPMENT	65	0.347413	1.08751	0.319767	0.811229	1	1229
GOBP_NEGATIVE_REGULATION_OF_EXTRINSIC_APOPTOTIC_SIGNALING_PATHWAY_VIA_DEATH_DOMAIN_RECEPTORS	24	0.345515	1.08742	0.333333	0.811037	1	4442
HP_ABNORMAL_CIRCULATING_RENIN	23	0.445847	1.0874	0.327835	0.810591	1	2144
GOMF_GROWTH_FACTOR_RECEPTOR_BINDING	123	0.342652	1.08734	0.295775	0.810284	1	2761
GOBP_POSITIVE_REGULATION_OF_NEURON_DIFFERENTIATION	73	0.356277	1.08719	0.310547	0.810294	1	3713
GOBP_POSITIVE_REGULATION_OF_RECEPTOR_MEDIATED_ENDOCYTOSIS	43	0.339088	1.08693	0.31643	0.810669	1	1094
GOBP_EMBRYONIC_PATTERN_SPECIFICATION	52	0.359939	1.08676	0.336032	0.810732	1	2355
GOBP_RESPONSE_TO_MANGANESE_ION	15	0.435235	1.08658	0.351515	0.810811	1	1330
HP_LIMB_MYOCLONUS	23	0.425439	1.08657	0.350195	0.810337	1	3986
GOBP_ANION_TRANSPORT	381	0.300047	1.08652	0.276923	0.810024	1	2240
GOBP_REGULATION_OF_ENDOCYTOSIS	163	0.257988	1.08645	0.252505	0.80976	1	843
HP_ADRENAL_OVERACTIVITY	36	0.38863	1.08636	0.342213	0.809546	1	2284
GOBP_REGULATION_OF_PROTEIN_SUMOYLATION	20	0.290868	1.08625	0.361963	0.809405	1	2328
GOBP_REGULATION_OF_CLATHRIN_DEPENDENT_ENDOCYTOSIS	17	0.400041	1.08616	0.345756	0.809189	1	714
GOBP_CELL_PROLIFERATION_IN_HINDBRAIN	15	0.467927	1.08608	0.361493	0.808969	1	4424
HP_PHONOPHOBIA	20	0.376369	1.08608	0.345703	0.808469	1	1793
GOBP_POSITIVE_REGULATION_OF_ATP_METABOLIC_PROCESS	29	0.373355	1.08569	0.335317	0.809268	1	1441
HP_BROAD_DISTAL_PHALANX_OF_FINGER	19	0.360127	1.08559	0.323413	0.8091	1	3276
HP_GLYCOSURIA	33	0.390096	1.08558	0.343313	0.80862	1	3824
HP_ABNORMAL_3RD_FINGER_MORPHOLOGY	17	0.45168	1.08553	0.351085	0.808272	1	2508
GOBP_DOPAMINE_TRANSPORT	39	0.411558	1.08553	0.302419	0.807773	1	1412
GOBP_RENAL_SYSTEM_PROCESS_INVOLVED_IN_REGULATION_OF_SYSTEMIC_ARTERIAL_BLOOD_PRESSURE	24	0.415717	1.08544	0.337474	0.807593	1	2769
HP_ABNORMALITY_OF_SECONDARY_SEXUAL_HAIR	53	0.381504	1.08529	0.330754	0.807581	1	2136
GOMF_KINASE_ACTIVATOR_ACTIVITY	94	0.314935	1.08526	0.296223	0.80717	1	2621
GOBP_MITOCHONDRIAL_OUTER_MEMBRANE_PERMEABILIZATION_INVOLVED_IN_PROGRAMMED_CELL_DEATH	30	0.330359	1.08514	0.352362	0.807076	1	2813
GOBP_POSITIVE_REGULATION_OF_NEUROTRANSMITTER_SECRETION	15	0.44795	1.08498	0.315589	0.807083	1	1442
GOBP_DEVELOPMENTAL_PIGMENTATION	41	0.322025	1.08481	0.297143	0.807126	1	2611
GOBP_AMEBOIDAL_TYPE_CELL_MIGRATION	368	0.253182	1.08469	0.276	0.807072	1	2319
GOCC_GLYCOPROTEIN_COMPLEX	20	0.462537	1.08449	0.391481	0.807216	1	1757
GOBP_SIGNAL_RELEASE	386	0.288205	1.08444	0.24031	0.806928	1	2659
HP_HYPERVENTILATION	24	0.393662	1.08376	0.3286	0.808674	1	1109
HP_IMPAIRED_TANDEM_GAIT	52	0.276967	1.08375	0.327381	0.808203	1	4686
GOBP_NEGATIVE_REGULATION_OF_TRANSFORMING_GROWTH_FACTOR_BETA_RECEPTOR_SIGNALING_PATHWAY	69	0.287156	1.08373	0.342685	0.807763	1	2184
HP_ABNORMAL_CIRCULATING_CARBOHYDRATE_CONCENTRATION	46	0.278725	1.08365	0.342268	0.807544	1	3636
HP_DELAYED_EPIPHYSEAL_OSSIFICATION	27	0.417237	1.08364	0.331418	0.807112	1	3694
GOBP_ATRIAL_SEPTUM_DEVELOPMENT	17	0.4687	1.08344	0.348928	0.80727	1	3666
GOBP_RETINA_HOMEOSTASIS	47	0.389173	1.0831	0.32636	0.807912	1	1035
GOCC_CILIUM	397	0.258431	1.08283	0.281376	0.808349	1	3428
HP_TISSUE_ISCHEMIA	97	0.294361	1.08275	0.309833	0.808105	1	2181
GOBP_NEGATIVE_REGULATION_OF_CELL_DEVELOPMENT	152	0.298645	1.08207	0.287698	0.809826	1	1198
GOMF_OXIDOREDUCTASE_ACTIVITY_ACTING_ON_PAIRED_DONORS_WITH_INCORPORATION_OR_REDUCTION_OF_MOLECULAR_OXYGEN_NAD_P_H_AS_ONE_DONOR_AND_INCORPORATION_OF_ONE_ATOM_OF_OXYGEN	35	0.364299	1.08194	0.302846	0.809749	1	778
GOBP_REGULATION_OF_TRANSCRIPTION_REGULATORY_REGION_DNA_BINDING	47	0.325583	1.08163	0.325153	0.810265	1	1956
HP_LARGE_FOR_GESTATIONAL_AGE	41	0.339957	1.08159	0.332008	0.809907	1	2317
HP_GERM_CELL_NEOPLASIA	40	0.363474	1.08132	0.306324	0.810259	1	371
GOBP_PROTEIN_LOCALIZATION_TO_NUCLEUS	251	0.230315	1.08048	0.328063	0.812536	1	2806
GOBP_ZYMOGEN_ACTIVATION	57	0.332505	1.08008	0.326531	0.813409	1	3206
HP_AUTISM	169	0.264644	1.07956	0.294	0.814627	1	2092
GOMF_PROTEIN_PHOSPHATASE_2A_BINDING	22	0.31678	1.07925	0.363095	0.815136	1	3570
HP_PHOTOPHOBIA	184	0.290903	1.07892	0.288306	0.815696	1	2914
HP_NORMOCHROMIC_ANEMIA	27	0.327451	1.07869	0.340594	0.815955	1	3752
HP_SACCADIC_SMOOTH_PURSUIT	15	0.423457	1.07864	0.384929	0.815615	1	3290
HP_HYPERMETROPIA	195	0.250975	1.0785	0.288719	0.815606	1	2921
HP_IRREGULAR_MENSTRUATION	31	0.304231	1.07828	0.31746	0.8158	1	2284
GOBP_PHOTOTRANSDUCTION_VISIBLE_LIGHT	18	0.464148	1.07818	0.353659	0.815628	1	3329
GOBP_POSITIVE_REGULATION_OF_SUBSTRATE_ADHESION_DEPENDENT_CELL_SPREADING	37	0.333979	1.07807	0.339921	0.81547	1	2958
GOCC_DENDRITE_CYTOPLASM	26	0.376127	1.07763	0.39645	0.816473	1	4197
HP_FEMALE_SEXUAL_DYSFUNCTION	44	0.335714	1.07733	0.342466	0.817004	1	3171
GOBP_REACTIVE_OXYGEN_SPECIES_METABOLIC_PROCESS	182	0.25679	1.07724	0.270541	0.816814	1	2286
GOBP_RESPONSE_TO_OXIDATIVE_STRESS	346	0.236416	1.07692	0.295316	0.817328	1	2775
GOBP_G_PROTEIN_COUPLED_RECEPTOR_SIGNALING_PATHWAY_COUPLED_TO_CYCLIC_NUCLEOTIDE_SECOND_MESSENGER	57	0.405867	1.07609	0.326613	0.819584	1	2728
GOBP_REGULATION_OF_NERVOUS_SYSTEM_PROCESS	115	0.311241	1.07567	0.252809	0.820523	1	2347
GOCC_NEURON_PROJECTION_TERMINUS	106	0.33096	1.07557	0.278431	0.820373	1	3327
HP_FEMALE_INFERTILITY	26	0.390879	1.07525	0.290061	0.820944	1	2889
HP_DECREASED_ACTIVITY_OF_MITOCHONDRIAL_COMPLEX_IV	19	0.358996	1.07524	0.354379	0.820476	1	1467
GOBP_REGULATION_OF_MORPHOGENESIS_OF_A_BRANCHING_STRUCTURE	45	0.371732	1.07517	0.336557	0.820245	1	2479
GOMF_SODIUM_CHANNEL_REGULATOR_ACTIVITY	28	0.370834	1.07493	0.364389	0.82048	1	3091
GOBP_INTESTINAL_EPITHELIAL_CELL_DIFFERENTIATION	22	0.409615	1.07484	0.324948	0.820312	1	2295
HP_PHEOCHROMOCYTOMA	25	0.342095	1.07481	0.349901	0.819924	1	356
GOMF_FLIPPASE_ACTIVITY	15	0.39822	1.07447	0.367906	0.820527	1	807
GOBP_MESENCHYME_DEVELOPMENT	235	0.280826	1.07447	0.297872	0.820037	1	2340
GOBP_VESICLE_CYTOSKELETAL_TRAFFICKING	51	0.294345	1.07421	0.319923	0.820388	1	1909
HP_SHUFFLING_GAIT	34	0.35464	1.07416	0.365422	0.820068	1	1246
HP_ABNORMAL_ENCHONDRAL_OSSIFICATION	107	0.279358	1.07408	0.293307	0.819865	1	2508
HP_LOW_ANTERIOR_HAIRLINE	96	0.228251	1.07376	0.32882	0.820427	1	1208
GOBP_NEGATIVE_REGULATION_OF_HYDROLASE_ACTIVITY	265	0.262923	1.07368	0.293436	0.820178	1	2806
HP_PAPILLARY_THYROID_CARCINOMA	20	0.329457	1.07348	0.366089	0.820327	1	56
GOBP_NEGATIVE_REGULATION_OF_CELL_GROWTH	157	0.262019	1.0734	0.294235	0.8201	1	2383
GOBP_CENTRAL_NERVOUS_SYSTEM_NEURON_DIFFERENTIATION	135	0.311924	1.07303	0.3125	0.820834	1	2085
GOBP_DIGESTION	102	0.344123	1.07296	0.278	0.820561	1	2923
HP_DELAYED_CLOSURE_OF_THE_ANTERIOR_FONTANELLE	22	0.341275	1.07285	0.35098	0.820443	1	185
HP_CHRONIC_CONSTIPATION	67	0.276679	1.07274	0.318533	0.820289	1	2280
GOMF_CALCIUM_DEPENDENT_PROTEIN_BINDING	67	0.33558	1.0726	0.345029	0.820264	1	1382
GOBP_REGULATION_OF_NUCLEOCYTOPLASMIC_TRANSPORT	98	0.249404	1.07251	0.337945	0.820089	1	1490
GOBP_EPITHELIAL_STRUCTURE_MAINTENANCE	24	0.418809	1.07231	0.320564	0.820258	1	1827
HP_ABNORMAL_SOCIAL_BEHAVIOR	154	0.242649	1.0723	0.304519	0.819796	1	1396
GOBP_MEMBRANE_DEPOLARIZATION_DURING_ACTION_POTENTIAL	33	0.398554	1.07199	0.298781	0.820346	1	593
GOCC_NEURON_TO_NEURON_SYNAPSE	271	0.282384	1.0718	0.280464	0.820476	1	2467
GOBP_LONG_TERM_SYNAPTIC_DEPRESSION	25	0.377725	1.07157	0.318812	0.820718	1	2313
GOBP_ENDOTHELIAL_CELL_APOPTOTIC_PROCESS	51	0.337999	1.07156	0.351406	0.820262	1	3204
HP_SHORT_THORAX	26	0.399685	1.07155	0.355691	0.819826	1	3428
HP_BIFID_SCROTUM	35	0.378606	1.0713	0.348077	0.820177	1	1233
GOBP_NEGATIVE_REGULATION_OF_EPITHELIAL_CELL_MIGRATION	59	0.326805	1.07124	0.359127	0.819936	1	2290
GOBP_ODONTOGENESIS_OF_DENTIN_CONTAINING_TOOTH	70	0.337523	1.0709	0.344488	0.820572	1	2432
HP_ABNORMAL_MIDBRAIN_MORPHOLOGY	58	0.318216	1.07087	0.328185	0.820179	1	968
HP_TUBE_FEEDING	193	0.243445	1.07084	0.309198	0.81981	1	3175
GOBP_CARBOHYDRATE_METABOLIC_PROCESS	469	0.237435	1.0708	0.270161	0.819441	1	1842
HP_HYPOGONADISM	318	0.26167	1.07058	0.293763	0.819664	1	2918
HP_ABNORMAL_EPIGLOTTIS_MORPHOLOGY	15	0.419452	1.07058	0.375494	0.819196	1	56
GOBP_HORMONE_BIOSYNTHETIC_PROCESS	62	0.374235	1.07057	0.352941	0.818738	1	3373
GOBP_NEGATIVE_REGULATION_OF_VIRAL_LIFE_CYCLE	23	0.391098	1.07051	0.35743	0.818472	1	1378
GOBP_RESPONSE_TO_RADIATION	357	0.242534	1.07031	0.269874	0.818602	1	1965
GOBP_MANGANESE_ION_TRANSPORT	16	0.414704	1.07015	0.380038	0.818671	1	1846
GOBP_NEGATIVE_REGULATION_OF_NERVOUS_SYSTEM_DEVELOPMENT	123	0.298652	1.0699	0.286561	0.818972	1	1198
HP_NEOPLASM_OF_HEAD_AND_NECK	33	0.297792	1.06962	0.356725	0.81945	1	2621
GOBP_NEURAL_RETINA_DEVELOPMENT	60	0.352186	1.06959	0.319018	0.819056	1	3070
GOBP_RESPONSE_TO_TRANSFORMING_GROWTH_FACTOR_BETA	224	0.2639	1.06957	0.330693	0.818642	1	3027
GOBP_REGULATION_OF_MYELOID_CELL_APOPTOTIC_PROCESS	28	0.352593	1.06929	0.344	0.819068	1	2318
GOBP_RESPONSE_TO_VITAMIN_A	16	0.463308	1.06913	0.37037	0.819145	1	3236
GOBP_KILLING_BY_HOST_OF_SYMBIONT_CELLS	21	0.455154	1.0688	0.369141	0.819769	1	2106
GOBP_POSITIVE_REGULATION_OF_SMOOTH_MUSCLE_CONTRACTION	26	0.39928	1.06871	0.348249	0.819573	1	3268
GOBP_REGULATION_OF_TRIGLYCERIDE_METABOLIC_PROCESS	29	0.371292	1.0687	0.346392	0.819137	1	1002
GOBP_RESPONSE_TO_CATECHOLAMINE	82	0.335393	1.0686	0.341897	0.819004	1	2831
GOBP_POSITIVE_REGULATION_OF_HISTONE_DEACETYLATION	19	0.321037	1.06849	0.367816	0.818888	1	442
GOBP_CELLULAR_RESPONSE_TO_OSMOTIC_STRESS	42	0.319723	1.06818	0.370293	0.819375	1	2677
GOCC_POLYSOMAL_RIBOSOME	25	0.386696	1.06792	0.393214	0.819753	1	293
HP_ARTERIAL_STENOSIS	88	0.310854	1.06745	0.324	0.820836	1	1877
HP_HYPOPLASIA_OF_THE_FOVEA	23	0.436149	1.06726	0.379447	0.820962	1	4126
HP_ABNORMAL_EATING_BEHAVIOR	87	0.284879	1.06692	0.304951	0.821593	1	3636
HP_ABNORMAL_INTRAOCULAR_PRESSURE	26	0.379747	1.06683	0.37475	0.821439	1	3218
GOMF_METAL_ION_TRANSMEMBRANE_TRANSPORTER_ACTIVITY	322	0.324038	1.06665	0.317829	0.821517	1	2317
HP_ECTOPIA_PUPILLAE	17	0.408334	1.06627	0.378758	0.822302	1	2340
GOMF_CARBOXYLIC_ACID_BINDING	131	0.303523	1.06595	0.29703	0.822843	1	3112
GOBP_POSTSYNAPSE_ASSEMBLY	23	0.423186	1.06571	0.35214	0.823159	1	1109
GOMF_ATP_DEPENDENT_PROTEIN_FOLDING_CHAPERONE	27	0.361579	1.0657	0.417822	0.822709	1	4239
GOBP_REGULATION_OF_ERBB_SIGNALING_PATHWAY	65	0.293544	1.0656	0.30099	0.822543	1	1285
GOBP_FIBRINOLYSIS	25	0.426032	1.06543	0.363817	0.82263	1	2062
GOBP_REGULATION_OF_ALTERNATIVE_MRNA_SPLICING_VIA_SPLICEOSOME	44	0.294571	1.06543	0.357285	0.822164	1	711
GOBP_NEUROTRANSMITTER_REUPTAKE	33	0.418399	1.06522	0.346614	0.822382	1	2547
GOBP_REGULATION_OF_HISTONE_MODIFICATION	140	0.229606	1.06521	0.345382	0.821917	1	4262
HP_EYELID_MYOCLONUS	37	0.38283	1.06499	0.383562	0.822123	1	3608
GOBP_ANDROGEN_METABOLIC_PROCESS	29	0.390581	1.06497	0.366337	0.821702	1	1153
GOBP_ADULT_BEHAVIOR	123	0.324517	1.06482	0.313346	0.82173	1	1962
GOBP_POSITIVE_REGULATION_OF_VASOCONSTRICTION	30	0.386781	1.06454	0.340637	0.8222	1	2775
GOBP_HIPPO_SIGNALING	30	0.331395	1.0645	0.344488	0.821837	1	3076
GOMF_MONOOXYGENASE_ACTIVITY	80	0.338318	1.06427	0.32996	0.822133	1	3099
GOBP_MEMORY	97	0.331068	1.06397	0.33004	0.822612	1	3440
GOBP_GLUCAN_BIOSYNTHETIC_PROCESS	33	0.355772	1.06395	0.375238	0.8222	1	1759
GOBP_NEGATIVE_REGULATION_OF_PROTEIN_DEPHOSPHORYLATION	26	0.316834	1.06394	0.368421	0.821752	1	915
GOBP_REGULATION_OF_AEROBIC_RESPIRATION	26	0.317794	1.06358	0.395161	0.822441	1	2732
HP_GAZE_EVOKED_NYSTAGMUS	38	0.334625	1.06347	0.35503	0.822293	1	2631
GOBP_REGULATION_OF_ANION_TRANSPORT	78	0.3281	1.06331	0.328767	0.822346	1	2293
HP_ORAL_LEUKOPLAKIA	17	0.396283	1.06326	0.367886	0.822043	1	3565
GOBP_SENSORY_PERCEPTION	450	0.322977	1.06321	0.308738	0.821753	1	2773
HP_CHOREA	219	0.232026	1.063	0.309198	0.821945	1	3025
GOBP_STEROL_METABOLIC_PROCESS	127	0.289144	1.06293	0.309572	0.82171	1	2917
GOBP_POSITIVE_REGULATION_OF_MUSCLE_CELL_APOPTOTIC_PROCESS	22	0.382061	1.06285	0.37037	0.821476	1	2168
GOBP_POSITIVE_REGULATION_OF_POTASSIUM_ION_TRANSMEMBRANE_TRANSPORTER_ACTIVITY	21	0.434708	1.0626	0.379722	0.821844	1	608
GOCC_HIPPOCAMPAL_MOSSY_FIBER_TO_CA3_SYNAPSE	26	0.418021	1.06241	0.374502	0.821978	1	1321
HP_POSTURAL_INSTABILITY	64	0.314617	1.06212	0.353612	0.822409	1	2280
HP_ABNORMALITY_OF_THE_HYPOTHALAMUS_PITUITARY_AXIS	279	0.264408	1.06199	0.303748	0.82236	1	2536
GOBP_RESPONSE_TO_DIETARY_EXCESS	26	0.397726	1.06185	0.355102	0.822338	1	1279
GOBP_RIBOSE_PHOSPHATE_BIOSYNTHETIC_PROCESS	167	0.234407	1.06183	0.35124	0.821941	1	2155
GOBP_WOUND_HEALING	368	0.26194	1.06158	0.307241	0.822284	1	2336
HP_EPIPHYSEAL_DYSPLASIA	25	0.38023	1.06152	0.386492	0.822031	1	3840
GOBP_NEGATIVE_REGULATION_OF_CARTILAGE_DEVELOPMENT	24	0.39813	1.06143	0.346774	0.821831	1	2377
HP_ABNORMAL_CALCIUM_PHOSPHATE_REGULATING_HORMONE_LEVEL	38	0.330174	1.0614	0.35348	0.821487	1	1970
GOMF_CATION_CHLORIDE_SYMPORTER_ACTIVITY	20	0.412827	1.06128	0.333333	0.821417	1	2428
GOBP_RESPONSE_TO_LEUKEMIA_INHIBITORY_FACTOR	85	0.270439	1.06117	0.325773	0.821277	1	3582
GOBP_MITOCHONDRIAL_MEMBRANE_ORGANIZATION	81	0.248555	1.06113	0.378758	0.820953	1	3177
HP_ELFIN_FACIES	17	0.412716	1.06099	0.375746	0.820943	1	1793
GOBP_RESPONSE_TO_XENOBIOTIC_STIMULUS	362	0.271585	1.06094	0.285429	0.820654	1	1702
HP_MORPHOLOGICAL_ABNORMALITY_OF_THE_VESTIBULE_OF_THE_INNER_EAR	23	0.396514	1.06093	0.385542	0.820211	1	2184
GOBP_PROTEIN_TRANSMEMBRANE_IMPORT_INTO_INTRACELLULAR_ORGANELLE	23	0.334918	1.06089	0.405462	0.819835	1	3362
HP_MOTOR_POLYNEUROPATHY	30	0.331565	1.06074	0.376543	0.819874	1	3919
HP_HYPERALDOSTERONISM	22	0.414928	1.06057	0.339357	0.819932	1	1753
GOBP_RETINA_MORPHOGENESIS_IN_CAMERA_TYPE_EYE	47	0.377028	1.06038	0.350806	0.820088	1	3499
GOBP_ACIDIC_AMINO_ACID_TRANSPORT	54	0.332874	1.06022	0.343137	0.820138	1	2347
GOMF_NEUROTRANSMITTER_RECEPTOR_ACTIVITY	88	0.404196	1.0601	0.357002	0.820008	1	3581
GOMF_ACTIVE_ION_TRANSMEMBRANE_TRANSPORTER_ACTIVITY	210	0.292575	1.05992	0.35	0.820139	1	2077
GOMF_SULFOTRANSFERASE_ACTIVITY	34	0.346713	1.05984	0.333969	0.819937	1	1716
HP_BREAST_HYPOPLASIA	34	0.383836	1.0594	0.341564	0.82093	1	3295
GOBP_MONOAMINE_TRANSPORT	69	0.370502	1.05929	0.345603	0.820788	1	2603
GOBP_PROTEIN_KINASE_B_SIGNALING	166	0.259517	1.05925	0.315682	0.82045	1	2795
HP_INVERTED_NIPPLES	29	0.341838	1.05901	0.386275	0.820761	1	1332
HP_HIGH_ANTERIOR_HAIRLINE	49	0.28052	1.05898	0.380671	0.820407	1	4039
GOBP_CELLULAR_RESPONSE_TO_CARBOHYDRATE_STIMULUS	120	0.278666	1.05894	0.326996	0.820037	1	2750
HP_ABNORMAL_TONGUE_MORPHOLOGY	245	0.235488	1.05879	0.319471	0.820116	1	1367
HP_ABNORMAL_LEFT_VENTRICULAR_FUNCTION	68	0.378274	1.05873	0.383234	0.819843	1	1902
GOBP_LOW_DENSITY_LIPOPROTEIN_PARTICLE_REMODELING	15	0.485854	1.05853	0.388998	0.820057	1	2123
GOBP_LONG_CHAIN_FATTY_ACID_TRANSPORT	54	0.331111	1.05846	0.343496	0.819815	1	3629
HP_METABOLIC_ALKALOSIS	17	0.427015	1.05824	0.348643	0.820053	1	1753
GOBP_TRANSMEMBRANE_RECEPTOR_PROTEIN_SERINE_THREONINE_KINASE_SIGNALING_PATHWAY	288	0.263582	1.0581	0.322457	0.820056	1	2372
HP_UNDERDEVELOPED_NASAL_ALAE	66	0.28531	1.05806	0.382576	0.819737	1	1331
GOBP_NEGATIVE_REGULATION_OF_INTRACELLULAR_SIGNAL_TRANSDUCTION	392	0.216549	1.05798	0.312245	0.819519	1	1225
GOBP_POSITIVE_REGULATION_OF_TRANSCRIPTION_BY_RNA_POLYMERASE_III	16	0.388472	1.05737	0.396887	0.821008	1	4981
HP_ABNORMAL_MACULAR_MORPHOLOGY	142	0.274824	1.05727	0.313609	0.82088	1	3332
GOBP_CHAPERONE_MEDIATED_PROTEIN_COMPLEX_ASSEMBLY	17	0.351295	1.05722	0.38764	0.820589	1	3219
GOBP_CIRCADIAN_SLEEP_WAKE_CYCLE_SLEEP	15	0.438134	1.05677	0.346311	0.821574	1	719
GOBP_VESICLE_CARGO_LOADING	25	0.298049	1.05609	0.397177	0.823257	1	1884
GOMF_PROTEIN_HETERODIMERIZATION_ACTIVITY	209	0.234423	1.05585	0.340594	0.823568	1	3330
GOBP_CELL_FATE_DETERMINATION	38	0.400075	1.05543	0.372277	0.824436	1	1381
GOBP_REGULATION_OF_NITRIC_OXIDE_METABOLIC_PROCESS	50	0.297628	1.05522	0.378323	0.82466	1	3402
GOBP_GLIAL_CELL_DIFFERENTIATION	188	0.283835	1.05511	0.332665	0.824559	1	2328
GOMF_PROTEIN_SERINE_THREONINE_KINASE_INHIBITOR_ACTIVITY	22	0.325097	1.05507	0.365854	0.824213	1	187
GOMF_ISOPRENOID_BINDING	26	0.38433	1.05495	0.341223	0.824175	1	1702
HP_DEEP_VENOUS_THROMBOSIS	21	0.411129	1.05492	0.43002	0.823801	1	2072
GOBP_RESPONSE_TO_ELECTRICAL_STIMULUS	36	0.365262	1.05486	0.358149	0.823546	1	2354
GOBP_EPITHELIAL_CELL_APOPTOTIC_PROCESS	114	0.287845	1.05481	0.332636	0.823257	1	2798
GOBP_POSITIVE_REGULATION_OF_CHOLESTEROL_EFFLUX	23	0.376304	1.05473	0.403162	0.823062	1	736
GOBP_POSITIVE_REGULATION_OF_AMINE_TRANSPORT	37	0.386247	1.05461	0.369352	0.822949	1	3327
GOBP_NEGATIVE_REGULATION_OF_CELLULAR_RESPONSE_TO_INSULIN_STIMULUS	34	0.326252	1.05446	0.375	0.822995	1	2813
HP_RETINAL_DEGENERATION	217	0.253143	1.05435	0.308	0.822873	1	3437
GOBP_RENAL_TUBULE_DEVELOPMENT	81	0.360886	1.05425	0.370518	0.822736	1	2432
GOBP_CALCIUM_ION_REGULATED_EXOCYTOSIS	50	0.342689	1.05404	0.381423	0.822989	1	2321
GOBP_CATECHOLAMINE_UPTAKE	15	0.524854	1.05402	0.423154	0.822571	1	1962
HP_HETEROTROPIA	167	0.241416	1.05344	0.353167	0.823931	1	3018
GOBP_MALE_SEX_DIFFERENTIATION	142	0.283912	1.05333	0.331384	0.82385	1	2676
GOBP_MESENCHYMAL_CELL_PROLIFERATION	40	0.384774	1.05329	0.373737	0.823528	1	2415
HP_EXAGGERATED_CUPID_S_BOW	19	0.367968	1.05327	0.385475	0.823142	1	853
HP_PROLONGED_PARTIAL_THROMBOPLASTIN_TIME	25	0.370978	1.05321	0.345603	0.822863	1	1832
GOBP_EPITHELIAL_TUBE_BRANCHING_INVOLVED_IN_LUNG_MORPHOGENESIS	24	0.372806	1.05309	0.367063	0.822776	1	1175
HP_IMPAIRED_MASTICATION	30	0.391199	1.05287	0.406504	0.823047	1	3645
HP_SHORT_TIBIA	16	0.452241	1.05244	0.407555	0.823955	1	2095
HP_SKELETAL_MUSCLE_HYPERTROPHY	163	0.272061	1.05236	0.356	0.823782	1	2145
GOBP_REGULATION_OF_TRANS_SYNAPTIC_SIGNALING	347	0.285862	1.05233	0.301811	0.823409	1	2506
GOBP_SLEEP	25	0.410102	1.05227	0.33004	0.823149	1	854
GOBP_NEGATIVE_REGULATION_OF_LEUKOCYTE_MIGRATION	41	0.328752	1.05183	0.342975	0.824099	1	887
HP_ABNORMALITY_OF_THE_ODONTOID_PROCESS	26	0.347322	1.05151	0.348606	0.824608	1	3907
GOBP_REGULATION_OF_RECEPTOR_INTERNALIZATION	44	0.318944	1.05122	0.36811	0.825104	1	3631
HP_ABNORMAL_RENAL_TUBULE_MORPHOLOGY	71	0.290181	1.05116	0.368952	0.824824	1	2178
GOBP_MONOCARBOXYLIC_ACID_TRANSPORT	86	0.323212	1.05089	0.331361	0.825189	1	1303
HP_SLEEP_DISTURBANCE	463	0.227107	1.05078	0.311024	0.825097	1	3175
GOBP_MATURATION_OF_5_8S_RRNA	31	0.401529	1.05075	0.458252	0.824744	1	5099
GOMF_ANION_CATION_SYMPORTER_ACTIVITY	25	0.39626	1.05063	0.371869	0.824692	1	3452
HP_SUBCAPSULAR_CATARACT	28	0.402781	1.0501	0.386719	0.825911	1	1032
GOBP_POSITIVE_REGULATION_OF_HORMONE_SECRETION	107	0.301225	1.04989	0.336538	0.826108	1	2650
GOBP_AMINE_BIOSYNTHETIC_PROCESS	36	0.361346	1.04964	0.385396	0.826408	1	61
GOBP_SECONDARY_METABOLIC_PROCESS	52	0.326614	1.04963	0.366864	0.825991	1	3298
GOBP_GENERATION_OF_PRECURSOR_METABOLITES_AND_ENERGY	375	0.219553	1.04941	0.340726	0.826226	1	1594
GOMF_COPPER_ION_BINDING	47	0.300832	1.04936	0.353783	0.825923	1	1247
GOMF_MOLECULAR_FUNCTION_ACTIVATOR_ACTIVITY	48	0.274294	1.04913	0.394422	0.826246	1	1812
GOBP_NEGATIVE_REGULATION_OF_TRANSPORTER_ACTIVITY	60	0.332519	1.04892	0.384913	0.826432	1	3052
HP_SELF_INJURIOUS_BEHAVIOR	155	0.249768	1.04889	0.369261	0.82608	1	3175
GOBP_PROTEIN_FOLDING	162	0.2168	1.0486	0.398821	0.826515	1	4318
GOBP_REGULATION_OF_CELLULAR_RESPONSE_TO_TRANSFORMING_GROWTH_FACTOR_BETA_STIMULUS	108	0.268941	1.04851	0.346535	0.826359	1	3396
HP_XANTHOMATOSIS	22	0.410527	1.04797	0.39959	0.82758	1	905
GOBP_CELLULAR_RESPONSE_TO_DEXAMETHASONE_STIMULUS	20	0.359414	1.04772	0.414683	0.827955	1	2173
GOBP_RETINOIC_ACID_RECEPTOR_SIGNALING_PATHWAY	29	0.306721	1.04766	0.392308	0.827697	1	4317
HP_HAMMERTOE	36	0.299266	1.04764	0.369141	0.827332	1	1367
GOBP_TRIGLYCERIDE_METABOLIC_PROCESS	71	0.320989	1.04737	0.36166	0.827684	1	1002
GOBP_NEGATIVE_REGULATION_OF_DEVELOPMENTAL_GROWTH	92	0.298289	1.04737	0.320611	0.827252	1	2515
GOBP_CYTOKINE_PRODUCTION_INVOLVED_IN_INFLAMMATORY_RESPONSE	42	0.354064	1.04733	0.375267	0.826899	1	918
GOBP_NEGATIVE_REGULATION_OF_CYTOKINE_PRODUCTION_INVOLVED_IN_INFLAMMATORY_RESPONSE	17	0.417577	1.04699	0.38806	0.82753	1	918
GOMF_AMINO_ACID_BINDING	43	0.352852	1.04676	0.389764	0.827829	1	3835
GOMF_TRANSLATION_INITIATION_FACTOR_BINDING	27	0.276998	1.04661	0.38921	0.827866	1	3626
HP_ATTENTION_DEFICIT_HYPERACTIVITY_DISORDER	301	0.231222	1.04628	0.335938	0.828424	1	3436
GOCC_ENDOCYTIC_VESICLE_LUMEN	19	0.453734	1.04621	0.389344	0.828179	1	2917
HP_PURE_RED_CELL_APLASIA	21	0.355435	1.04613	0.412698	0.828005	1	3527
GOBP_RECEPTOR_LOCALIZATION_TO_SYNAPSE	44	0.327736	1.0461	0.36	0.827653	1	1506
HP_GASTROESOPHAGEAL_REFLUX	354	0.23746	1.04593	0.341748	0.827763	1	2346
HP_RESPIRATORY_DISTRESS	149	0.243966	1.0459	0.380117	0.827383	1	3358
GOBP_POSITIVE_REGULATION_OF_MESENCHYMAL_CELL_PROLIFERATION	23	0.387476	1.04576	0.374269	0.827373	1	2415
HP_PSYCHOGENIC_NON_EPILEPTIC_SEIZURE	83	0.248437	1.04573	0.391566	0.827015	1	4212
HP_INFANTILE_SPASMS	77	0.249088	1.04537	0.36157	0.827755	1	1055
GOBP_CGMP_MEDIATED_SIGNALING	31	0.381985	1.04522	0.372709	0.827748	1	3515
HP_GASTROINTESTINAL_OBSTRUCTION	69	0.264271	1.04505	0.333333	0.827896	1	2782
GOBP_NEGATIVE_REGULATION_OF_CARBOHYDRATE_METABOLIC_PROCESS	40	0.302906	1.0448	0.355236	0.828276	1	1167
GOCC_MOTILE_CILIUM	115	0.289938	1.04441	0.365854	0.82906	1	1760
HP_SELF_MUTILATION	33	0.314278	1.04436	0.390438	0.828765	1	1821
HP_RETINAL_ATROPHY	115	0.270348	1.04436	0.335227	0.828324	1	4212
GOMF_MYOSIN_PHOSPHATASE_ACTIVITY	55	0.289809	1.0443	0.37428	0.828091	1	2203
HP_ABNORMALITY_OF_THYROID_PHYSIOLOGY	257	0.25521	1.04413	0.330754	0.828208	1	2328
GOBP_NEGATIVE_REGULATION_OF_GLIAL_CELL_PROLIFERATION	16	0.393928	1.0441	0.4	0.827874	1	360
GOMF_N_ACETYLTRANSFERASE_ACTIVITY	45	0.25799	1.04397	0.393195	0.827874	1	3374
HP_ABNORMAL_CIRCULATING_NITROGEN_COMPOUND_CONCENTRATION	115	0.248664	1.04335	0.374	0.82937	1	2594
HP_FUNCTIONAL_ABNORMALITY_OF_THE_MIDDLE_EAR	300	0.246786	1.04322	0.339844	0.829375	1	3441
GOBP_MORPHOGENESIS_OF_AN_EPITHELIAL_FOLD	18	0.437023	1.04315	0.400394	0.829127	1	2479
GOBP_RESPONSE_TO_VITAMIN_D	33	0.369336	1.04292	0.377691	0.829415	1	1666
GOBP_STEM_CELL_DIFFERENTIATION	202	0.2667	1.04267	0.363821	0.829766	1	2340
GOBP_NEGATIVE_REGULATION_OF_OXIDOREDUCTASE_ACTIVITY	21	0.408401	1.04237	0.396378	0.83025	1	2286
GOBP_NEGATIVE_REGULATION_OF_DNA_BIOSYNTHETIC_PROCESS	30	0.319041	1.04232	0.381443	0.829953	1	2538
GOBP_CELL_GROWTH	397	0.234822	1.04227	0.349174	0.829662	1	2813
GOBP_RIBOSOMAL_LARGE_SUBUNIT_BIOGENESIS	55	0.373796	1.04206	0.455466	0.829884	1	5143
GOBP_NEUROEPITHELIAL_CELL_DIFFERENTIATION	28	0.38983	1.04202	0.406375	0.829562	1	2988
GOCC_SPANNING_COMPONENT_OF_MEMBRANE	23	0.375128	1.04195	0.383104	0.829344	1	2153
GOBP_POST_EMBRYONIC_ANIMAL_ORGAN_DEVELOPMENT	16	0.376525	1.04191	0.411765	0.829011	1	412
GOBP_REGULATION_OF_HEART_CONTRACTION	173	0.339867	1.04177	0.378168	0.829057	1	3061
GOBP_REGULATION_OF_GLYCOGEN_METABOLIC_PROCESS	26	0.361488	1.04175	0.376	0.828644	1	1594
HP_EPIDERMAL_ACANTHOSIS	38	0.370545	1.04172	0.40239	0.828326	1	2117
GOBP_MUSCLE_HYPERTROPHY_IN_RESPONSE_TO_STRESS	21	0.399816	1.04169	0.412229	0.827963	1	1924
GOCC_EXOCYTIC_VESICLE	164	0.276037	1.04164	0.352941	0.827697	1	2467
GOBP_CELLULAR_RESPONSE_TO_OXIDATIVE_STRESS	227	0.228411	1.041	0.356394	0.829296	1	1261
GOBP_ADENYLATE_CYCLASE_INHIBITING_G_PROTEIN_COUPLED_RECEPTOR_SIGNALING_PATHWAY	68	0.392555	1.04099	0.407843	0.828862	1	3551
HP_POSTERIOR_EMBRYOTOXON	47	0.298696	1.04092	0.412475	0.82867	1	1793
HP_ABNORMALITY_OF_URINE_CALCIUM_CONCENTRATION	59	0.314767	1.04073	0.371212	0.828845	1	1793
GOMF_ATPASE_COUPLED_INTRAMEMBRANE_LIPID_TRANSPORTER_ACTIVITY	24	0.35871	1.04067	0.400786	0.828564	1	807
GOBP_CELL_DIFFERENTIATION_INVOLVED_IN_METANEPHROS_DEVELOPMENT	22	0.417645	1.0406	0.422846	0.828364	1	2745
GOCC_GABA_ERGIC_SYNAPSE	62	0.363929	1.04054	0.40198	0.828106	1	2153
GOMF_TRIGLYCERIDE_LIPASE_ACTIVITY	17	0.451286	1.04046	0.378378	0.827913	1	1619
GOBP_REGULATION_OF_REPRODUCTIVE_PROCESS	149	0.291705	1.04037	0.345703	0.827766	1	2652
GOBP_POSITIVE_REGULATION_OF_RESPONSE_TO_ENDOPLASMIC_RETICULUM_STRESS	30	0.292044	1.04018	0.408163	0.82792	1	851
HP_ABNORMALITY_OF_FUNDUS_PIGMENTATION	36	0.364062	1.04005	0.374046	0.82791	1	2436
GOBP_AUTONOMIC_NERVOUS_SYSTEM_DEVELOPMENT	42	0.343455	1.03997	0.379877	0.827733	1	2328
GOMF_SIGNAL_SEQUENCE_BINDING	41	0.276746	1.03992	0.413174	0.827443	1	3075
GOBP_WATER_HOMEOSTASIS	56	0.34783	1.03931	0.363265	0.828903	1	3086
HP_ABNORMALITY_OF_CARPAL_BONE_OSSIFICATION	26	0.358315	1.03896	0.411417	0.82951	1	3428
GOCC_SYNAPTIC_VESICLE_MEMBRANE	84	0.303644	1.0389	0.372984	0.829266	1	2467
GOBP_CELL_PROLIFERATION_INVOLVED_IN_HEART_MORPHOGENESIS	21	0.403828	1.03881	0.399185	0.829108	1	3773
GOBP_REGULATION_OF_TRANSMISSION_OF_NERVE_IMPULSE	15	0.454748	1.03859	0.413386	0.829366	1	1198
GOMF_PROTEIN_TYROSINE_KINASE_ACTIVATOR_ACTIVITY	24	0.412013	1.03849	0.432	0.829239	1	1230
GOBP_REGULATION_OF_CHOLESTEROL_EFFLUX	29	0.363195	1.03818	0.399202	0.829776	1	2292
GOBP_NUCLEAR_TRANSCRIBED_MRNA_CATABOLIC_PROCESS_NONSENSE_MEDIATED_DECAY	33	0.265505	1.03803	0.404215	0.829828	1	4708
GOBP_VENTRICULAR_CARDIAC_MUSCLE_TISSUE_DEVELOPMENT	51	0.38751	1.03788	0.422701	0.829853	1	2968
HP_CONGENITAL_SENSORINEURAL_HEARING_IMPAIRMENT	38	0.38471	1.03752	0.398077	0.830556	1	3171
GOCC_CYTOSOLIC_SMALL_RIBOSOMAL_SUBUNIT	33	0.304577	1.03708	0.413793	0.83148	1	62
GOBP_BILE_ACID_BIOSYNTHETIC_PROCESS	27	0.390855	1.03687	0.372047	0.831737	1	1042
GOMF_C4_DICARBOXYLATE_TRANSMEMBRANE_TRANSPORTER_ACTIVITY	15	0.412928	1.0367	0.407631	0.831856	1	1584
GOBP_NEUROTRANSMITTER_UPTAKE	41	0.390764	1.03659	0.403727	0.831768	1	2547
GOBP_CAMERA_TYPE_EYE_MORPHOGENESIS	106	0.309076	1.03656	0.36773	0.831391	1	3884
HP_ABNORMALITY_OF_ADRENAL_PHYSIOLOGY	114	0.275814	1.03641	0.369198	0.831453	1	2745
GOBP_NEUTRAL_LIPID_METABOLIC_PROCESS	93	0.303052	1.03636	0.385859	0.831171	1	2753
GOBP_POSITIVE_REGULATION_OF_ACUTE_INFLAMMATORY_RESPONSE	22	0.443066	1.03578	0.42549	0.832565	1	1091
GOBP_C21_STEROID_HORMONE_BIOSYNTHETIC_PROCESS	18	0.435858	1.03572	0.434783	0.832304	1	3079
GOBP_NEGATIVE_REGULATION_OF_HEMOPOIESIS	90	0.279982	1.03553	0.35259	0.832494	1	1717
HP_GLIOSIS	82	0.218796	1.0351	0.39413	0.833396	1	676
GOBP_NEGATIVE_REGULATION_OF_ESTABLISHMENT_OF_PROTEIN_LOCALIZATION	91	0.270654	1.03504	0.385686	0.833172	1	2317
HP_HYPERACTIVE_DEEP_TENDON_REFLEXES	24	0.307118	1.03498	0.399232	0.832906	1	4676
GOMF_TRANSMEMBRANE_RECEPTOR_PROTEIN_SERINE_THREONINE_KINASE_BINDING	19	0.409121	1.03487	0.410959	0.832867	1	1606
GOMF_SULFUR_COMPOUND_BINDING	206	0.274032	1.03428	0.36714	0.834252	1	2383
GOBP_NUCLEOSIDE_PHOSPHATE_BIOSYNTHETIC_PROCESS	206	0.222022	1.03426	0.373695	0.833861	1	1321
GOBP_DETECTION_OF_VISIBLE_LIGHT	38	0.412322	1.03401	0.426829	0.834216	1	3332
HP_MUSCULAR_HYPOTONIA_OF_THE_TRUNK	175	0.242938	1.03351	0.384921	0.835389	1	3069
GOBP_POSTSYNAPSE_ORGANIZATION	131	0.282658	1.03323	0.378072	0.835845	1	855
GOMF_TRANSCRIPTION_COREGULATOR_ACTIVITY	388	0.17325	1.03319	0.378323	0.835513	1	4212
HP_PNEUMOTHORAX	43	0.346937	1.03318	0.420233	0.83511	1	2787
HP_NONPROGRESSIVE	20	0.413694	1.03296	0.421268	0.835354	1	3428
HP_SOLITARY_MEDIAN_MAXILLARY_CENTRAL_INCISOR	17	0.428555	1.03289	0.410853	0.835123	1	3171
GOBP_FATTY_ACID_DERIVATIVE_BIOSYNTHETIC_PROCESS	31	0.341137	1.0327	0.384466	0.835283	1	3071
GOBP_NEGATIVE_REGULATION_OF_MIRNA_METABOLIC_PROCESS	18	0.381056	1.0327	0.391837	0.834853	1	3395
GOMF_PHOSPHATASE_INHIBITOR_ACTIVITY	28	0.323255	1.03263	0.394286	0.834645	1	1159
HP_CUPPED_EAR	50	0.31349	1.03239	0.411531	0.834891	1	3661
GOCC_NUCLEAR_OUTER_MEMBRANE	22	0.347812	1.03207	0.386037	0.835533	1	2
GOBP_P_BODY_ASSEMBLY	15	0.347654	1.03194	0.407045	0.835538	1	681
GOBP_REGULATION_OF_NEUROTRANSMITTER_LEVELS	181	0.302254	1.03193	0.37827	0.835113	1	1442
HP_PERIPHERAL_ARTERIAL_STENOSIS	29	0.380005	1.0318	0.410822	0.835095	1	1877
GOBP_RIBOSOME_BIOGENESIS	225	0.294009	1.03168	0.44186	0.835062	1	4412
GOBP_TISSUE_REMODELING	147	0.267059	1.03157	0.369811	0.834961	1	1229
GOBP_NEGATIVE_REGULATION_OF_G_PROTEIN_COUPLED_RECEPTOR_SIGNALING_PATHWAY	44	0.3254	1.03152	0.392079	0.834692	1	1279
GOBP_REGULATION_OF_PEPTIDYL_SERINE_PHOSPHORYLATION_OF_STAT_PROTEIN	19	0.44536	1.03128	0.418033	0.835035	1	2644
GOBP_NEGATIVE_REGULATION_OF_ACTIN_FILAMENT_BUNDLE_ASSEMBLY	23	0.326292	1.0312	0.41785	0.834826	1	1444
HP_UPPER_LIMB_SPASTICITY	16	0.385409	1.03034	0.405567	0.837039	1	2149
HP_OPISTHOTONUS	39	0.305696	1.03026	0.406746	0.836885	1	3006
HP_HYPOMIMIC_FACE	26	0.358246	1.03019	0.429412	0.836645	1	2740
HP_BROAD_EYEBROW	15	0.310217	1.03018	0.419608	0.83624	1	1430
GOBP_NUCLEAR_TRANSPORT	265	0.198518	1.02992	0.393939	0.836628	1	3781
GOMF_MOLECULAR_CONDENSATE_SCAFFOLD_ACTIVITY	15	0.380736	1.02967	0.425703	0.836968	1	1546
GOBP_VASCULAR_ENDOTHELIAL_GROWTH_FACTOR_RECEPTOR_SIGNALING_PATHWAY	45	0.30722	1.02966	0.400826	0.836597	1	2286
GOBP_NEGATIVE_REGULATION_OF_MUSCLE_CELL_DIFFERENTIATION	43	0.308722	1.02956	0.396484	0.836483	1	2813
HP_SPLANCHNIC_VEIN_THROMBOSIS	18	0.4066	1.02942	0.411885	0.836475	1	2328
HP_RADIOULNAR_SYNOSTOSIS	61	0.267358	1.02925	0.397287	0.836587	1	1248
HP_ABNORMALITY_OF_THE_PULMONARY_ARTERY	149	0.2304	1.0292	0.37931	0.836291	1	2318
GOBP_KIDNEY_MORPHOGENESIS	80	0.335325	1.02894	0.411067	0.836642	1	2432
GOBP_CELLULAR_RESPONSE_TO_CHEMICAL_STRESS	278	0.226739	1.02888	0.390192	0.836393	1	2775
GOBP_ACETYL_COA_METABOLIC_PROCESS	28	0.323965	1.02856	0.421384	0.836924	1	855
GOBP_SECONDARY_ALCOHOL_METABOLIC_PROCESS	126	0.27711	1.02855	0.373737	0.836511	1	2917
HP_ABNORMAL_VENOUS_MORPHOLOGY	93	0.255385	1.02776	0.387914	0.83855	1	1609
HP_INCREASED_BLOOD_PRESSURE	308	0.236819	1.02761	0.386905	0.838557	1	3032
HP_HYPERLIPIDEMIA	99	0.304846	1.02753	0.384146	0.838391	1	1060
GOBP_RESPONSE_TO_ALKALOID	87	0.329221	1.0275	0.399598	0.838033	1	2252
HP_ABNORMAL_RENAL_VASCULAR_MORPHOLOGY	22	0.360491	1.02746	0.39759	0.837754	1	962
GOBP_NEGATIVE_REGULATION_OF_JNK_CASCADE	29	0.306424	1.02737	0.458918	0.837588	1	4012
GOMF_CARBON_OXYGEN_LYASE_ACTIVITY	63	0.295297	1.02721	0.410822	0.837688	1	1712
GOCC_CATION_CHANNEL_COMPLEX	154	0.338255	1.02686	0.387795	0.838325	1	2317
GOBP_REGULATION_OF_NEURON_PROJECTION_DEVELOPMENT	363	0.241257	1.02679	0.37	0.838098	1	2813
GOBP_LONG_TERM_SYNAPTIC_POTENTIATION	72	0.315827	1.02665	0.384615	0.838092	1	1364
HP_ABNORMALITY_OF_THE_PARATHYROID_GLAND	65	0.299244	1.02628	0.420039	0.838759	1	2340
GOBP_REGULATION_OF_PLASMA_MEMBRANE_ORGANIZATION	16	0.390991	1.02603	0.440154	0.8391	1	448
GOMF_SYNTAXIN_BINDING	50	0.276311	1.0259	0.422222	0.839097	1	3158
HP_HYPOPLASIA_OF_THE_ODONTOID_PROCESS	23	0.347705	1.02585	0.425573	0.838808	1	3907
HP_GENERALIZED_TONIC_SEIZURE	68	0.323269	1.0258	0.412791	0.83857	1	3017
GOBP_CLATHRIN_DEPENDENT_ENDOCYTOSIS	39	0.288012	1.02546	0.42485	0.839179	1	1094
HP_ABNORMALITY_OF_THE_SUPRAORBITAL_RIDGES	79	0.283147	1.02542	0.414397	0.838881	1	2091
GOCC_GLIAL_CELL_PROJECTION	32	0.382793	1.02527	0.403194	0.838928	1	2750
GOBP_FORELIMB_MORPHOGENESIS	30	0.391536	1.02523	0.435701	0.838616	1	2665
HP_HETEROCHROMIA_IRIDIS	19	0.365694	1.02486	0.416667	0.839379	1	2611
GOBP_NEGATIVE_REGULATION_OF_TRANSPORT	332	0.241525	1.02475	0.403614	0.839294	1	2013
GOCC_LATERAL_PLASMA_MEMBRANE	53	0.327336	1.02466	0.397287	0.839124	1	4300
HP_INCREASED_CIRCULATING_RENIN_LEVEL	16	0.46119	1.02465	0.429752	0.838721	1	1753
HP_PULMONIC_STENOSIS	92	0.24943	1.02464	0.390342	0.838355	1	1334
GOBP_CELL_CELL_ADHESION_MEDIATED_BY_CADHERIN	21	0.37465	1.02454	0.446465	0.838204	1	1468
GOBP_NEGATIVE_REGULATION_OF_FIBROBLAST_PROLIFERATION	24	0.316626	1.02454	0.436992	0.83778	1	756
GOBP_MEMBRANE_PROTEIN_ECTODOMAIN_PROTEOLYSIS	37	0.278447	1.02447	0.418	0.83757	1	2108
HP_ABNORMAL_PROLACTIN_LEVEL	21	0.401245	1.02429	0.443564	0.837699	1	3087
GOBP_REGULATION_OF_PHOSPHOLIPASE_ACTIVITY	59	0.303932	1.02425	0.389961	0.837409	1	1281
HP_ABNORMAL_VISUAL_ELECTROPHYSIOLOGY	179	0.2525	1.02407	0.397683	0.837593	1	2886
GOBP_POSITIVE_REGULATION_OF_CATABOLIC_PROCESS	386	0.204527	1.02402	0.372632	0.837318	1	3539
GOMF_DEATH_RECEPTOR_BINDING	17	0.351516	1.02384	0.400415	0.83745	1	2243
HP_TONIC_SEIZURE	83	0.307942	1.02369	0.401174	0.837453	1	3656
GOBP_KETONE_BIOSYNTHETIC_PROCESS	37	0.339913	1.02339	0.398438	0.837967	1	3116
GOBP_NEGATIVE_REGULATION_OF_PHOSPHATASE_ACTIVITY	25	0.326626	1.02334	0.437372	0.837704	1	915
HP_ABNORMAL_NUMBER_OF_ERYTHROID_PRECURSORS	33	0.295883	1.02308	0.442043	0.838067	1	3917
GOBP_REGULATION_OF_TRANSMEMBRANE_TRANSPORT	446	0.269258	1.02287	0.383838	0.838291	1	2321
GOBP_REGULATION_OF_SYNAPSE_STRUCTURE_OR_ACTIVITY	158	0.26753	1.0227	0.391221	0.838376	1	2563
GOBP_PATTERN_SPECIFICATION_PROCESS	340	0.289158	1.02254	0.413726	0.838449	1	3276
GOBP_POSITIVE_REGULATION_OF_MORPHOGENESIS_OF_AN_EPITHELIUM	31	0.377059	1.02243	0.397638	0.83837	1	2328
GOBP_REGULATION_OF_ACTIVIN_RECEPTOR_SIGNALING_PATHWAY	20	0.411963	1.02238	0.428283	0.838091	1	3384
GOBP_GLIAL_CELL_DEVELOPMENT	100	0.288437	1.02225	0.406439	0.838066	1	975
GOBP_POSITIVE_REGULATION_OF_SECRETION	267	0.253371	1.0222	0.379121	0.837816	1	2123
GOBP_MESODERMAL_CELL_DIFFERENTIATION	27	0.399439	1.02209	0.437624	0.837749	1	1379
GOBP_POSITIVE_REGULATION_OF_INTRACELLULAR_TRANSPORT	168	0.217238	1.02206	0.419355	0.837426	1	1202
GOBP_LYMPH_VESSEL_DEVELOPMENT	26	0.367324	1.02204	0.416162	0.837079	1	2181
GOBP_REGULATION_OF_LYASE_ACTIVITY	63	0.335054	1.02192	0.402806	0.83704	1	1283
GOBP_POSITIVE_REGULATION_OF_PEPTIDYL_TYROSINE_PHOSPHORYLATION	162	0.28048	1.0216	0.369863	0.837572	1	2775
HP_MACRODONTIA	64	0.251079	1.02159	0.424658	0.8372	1	4212
[truncated: 5,887 more rows]
