# Supplementary material for: Single-cell sequencing and transcriptome analyses in the construction of a liquid–liquid phase separation-associated gene model for rheumatoid arthritis
Source: Front Genet. 2023 Oct 25;14:1210722. doi: 10.3389/fgene.2023.1210722 (PMC10634374; doi:10.3389/fgene.2023.1210722)
Supplement: Supplementary file 6 [file Table4.XLSX]

## Sheet: additional file3
id	GSM1332201_con	GSM1332202_con	GSM1332203_con	GSM1332204_con	GSM1332205_con	GSM1332206_con	GSM1332207_con	GSM1332208_con	GSM1332209_con	GSM1332210_con	GSM302859_con	GSM302864_con	GSM302866_con	GSM302870_con	GSM303522_con	GSM303523_con	GSM303525_con	GSM303531_con	GSM303533_con	GSM1332221_treat	GSM1332222_treat	GSM1332223_treat	GSM1332224_treat	GSM1332225_treat	GSM1332226_treat	GSM1332227_treat	GSM1332228_treat	GSM1332229_treat	GSM1332230_treat	GSM302872_treat	GSM302882_treat	GSM302896_treat	GSM302900_treat	GSM302924_treat	GSM302927_treat	GSM302933_treat	GSM302943_treat	GSM303364_treat	GSM303366_treat	GSM303368_treat	GSM303520_treat
Activated.B.cell	0.106445	0.0623041	0.00197293	0	0.112082	0.136666	0.109544	0.117819	0.0415855	0.229654	0.204423	0.0658479	0.140139	0.0911321	0.188112	0.184196	0.20301	0.12847	0.216757	0.499371	0.724271	0.362826	0.658532	0.62345	0.465423	0.460192	0.579265	0.512336	0.505522	0.465829	0.216065	0.504075	0.553116	0.295756	0.592325	0.914091	0.591512	0.762675	0.0881195	0.566719	0.30305
Activated.CD4.T.cell	0.288712	0.321599	0.276865	0.408074	0.305223	0.33577	0.449942	0.334602	0.21576	0.324622	0.402649	0.180112	0.111279	0.400852	0.427676	0.178652	0.30922	0.28726	0.36073	0.50329	0.58127	0.406887	0.537562	0.470785	0.380621	0.434392	0.451601	0.485796	0.359447	0.487339	0.261698	0.511523	0.543488	0.199349	0.526252	0.563584	0.562001	0.584857	0.242793	0.508548	0.461949
Activated.CD8.T.cell	0.527692	0.4256	0.451477	0.431862	0.364283	0.391975	0.479434	0.353273	0.404572	0.548785	0.531332	0.513512	0.430312	0.448961	0.567271	0.485079	0.550631	0.521488	0.442057	0.660272	0.726873	0.641073	0.657617	0.687696	0.494662	0.565559	0.671068	0.664025	0.61941	0.723587	0.514185	0.73381	0.736773	0.491024	0.741704	0.838351	0.833535	0.766989	0.435865	0.611764	0.543198
Activated.dendritic.cell	0.82397	0.814805	0.813648	0.83572	0.808109	0.783588	0.850546	0.836775	0.832383	0.821221	0.792666	0.82608	0.755086	0.928609	0.803856	0.846299	0.799075	0.825009	0.844867	0.815545	0.855387	0.832531	0.856607	0.879239	0.825671	0.865244	0.854612	0.878467	0.867025	0.860656	0.810489	0.821023	0.837064	0.796752	0.836336	0.844583	0.838372	0.854981	0.834767	0.865341	0.853641
CD56bright.natural.killer.cell	0.637721	0.603592	0.562076	0.597603	0.57317	0.621519	0.611947	0.585738	0.611011	0.602726	0.647849	0.624663	0.615436	0.618264	0.610434	0.625546	0.614519	0.581919	0.618649	0.6251	0.664147	0.663062	0.615737	0.687083	0.642707	0.645924	0.635114	0.631202	0.650628	0.639994	0.647821	0.653753	0.661637	0.642082	0.651372	0.656299	0.660993	0.605871	0.610032	0.621451	0.587431
CD56dim.natural.killer.cell	0.436718	0.422693	0.429358	0.487618	0.488674	0.439959	0.474582	0.576015	0.46487	0.405792	0.548869	0.469325	0.439874	0.475261	0.483081	0.572032	0.572158	0.571386	0.554702	0.462691	0.406474	0.42811	0.445966	0.484306	0.413176	0.505811	0.534967	0.437414	0.510625	0.484602	0.519247	0.536936	0.530157	0.497242	0.535916	0.538773	0.537842	0.515536	0.49555	0.48783	0.614186
Eosinophil	0.218107	0.350514	0.240929	0.30388	0.30788	0.350708	0.224309	0.29919	0.271169	0.222655	0.380919	0.183508	0.26184	0.388849	0.285258	0.118689	0.321163	0.316081	0.368562	0.263274	0.365475	0.304073	0.292549	0.308939	0.256673	0.265274	0.298836	0.201483	0.226954	0.135748	0.123233	0.186663	0.235183	0.129804	0.155261	0.22029	0.219095	0.321143	0.175552	0.296413	0.228517
Gamma.delta.T.cell	0.686844	0.636247	0.534244	0.614145	0.573138	0.622765	0.604514	0.570274	0.669958	0.64928	0.737457	0.699352	0.685198	0.694523	0.734317	0.665681	0.677911	0.650654	0.77209	0.750799	0.737054	0.781635	0.766918	0.736645	0.711847	0.717782	0.741904	0.731399	0.784685	0.753347	0.707758	0.753961	0.755018	0.699724	0.760976	0.733581	0.780277	0.748156	0.681179	0.796846	0.723889
Immature..B.cell	0.457941	0.541975	0.485617	0.519519	0.494508	0.576674	0.388305	0.536924	0.601148	0.469161	0.643092	0.749507	0.593947	0.676631	0.701313	0.583895	0.735948	0.747517	0.588469	0.727597	0.839142	0.60762	0.74315	0.657536	0.7763	0.758528	0.709689	0.666924	0.689607	0.655757	0.60161	0.600479	0.832984	0.522631	0.789388	0.730668	0.8008	0.591593	0.589158	0.695667	0.782066
Immature.dendritic.cell	0.673767	0.629925	0.651574	0.688862	0.691822	0.658861	0.681796	0.7114	0.697731	0.694967	0.735745	0.719701	0.693478	0.763944	0.702714	0.733002	0.743956	0.76998	0.754552	0.621251	0.657128	0.70906	0.683039	0.692052	0.722191	0.671606	0.679549	0.705262	0.702234	0.721048	0.723309	0.749142	0.737966	0.690094	0.722566	0.71347	0.724316	0.693532	0.70973	0.722846	0.703627
MDSC	0.763048	0.751935	0.667608	0.789425	0.74735	0.688719	0.766853	0.571831	0.765409	0.758813	0.822727	0.838648	0.689067	0.883701	0.872338	0.805889	0.86186	0.856655	0.903632	0.934177	0.974117	0.956442	0.982676	0.982989	0.896505	0.950703	0.966835	0.992276	0.960046	0.901208	0.717118	0.902665	0.917425	0.698077	0.958464	0.963332	1	0.928378	0.769488	0.940122	0.979549
Macrophage	0.518394	0.452174	0.437369	0.416376	0.380392	0.40887	0.442701	0.357961	0.521478	0.469615	0.484014	0.553408	0.424169	0.581081	0.447922	0.517064	0.509909	0.516741	0.556783	0.557335	0.583392	0.556301	0.556867	0.584945	0.523463	0.560471	0.53589	0.613388	0.583389	0.490907	0.416925	0.496265	0.545744	0.431252	0.528524	0.492235	0.584622	0.499439	0.487343	0.55987	0.576827
Mast.cell	0.57467	0.57585	0.5312	0.569692	0.549144	0.593502	0.59444	0.622164	0.554502	0.593518	0.603711	0.525273	0.517038	0.641433	0.610398	0.44557	0.649486	0.593324	0.678218	0.52376	0.581438	0.618003	0.637202	0.595143	0.566285	0.610352	0.589334	0.613757	0.570302	0.484435	0.468382	0.508014	0.53295	0.440303	0.569036	0.53686	0.580434	0.612884	0.493541	0.575359	0.572081
Monocyte	0.673028	0.678997	0.669925	0.680157	0.654835	0.624402	0.619536	0.634893	0.660561	0.671368	0.732379	0.652414	0.624757	0.71827	0.612894	0.759208	0.725054	0.704022	0.736527	0.746895	0.735655	0.757778	0.780655	0.705524	0.682287	0.702494	0.740614	0.732232	0.707147	0.730103	0.686249	0.715838	0.7654	0.678069	0.749304	0.760934	0.746965	0.710613	0.657435	0.684207	0.739223
Natural.killer.T.cell	0.474566	0.496909	0.448854	0.48639	0.534221	0.508573	0.569452	0.531287	0.491043	0.516303	0.527898	0.513349	0.456412	0.562544	0.511201	0.558959	0.543999	0.537944	0.61361	0.569453	0.588795	0.600511	0.567907	0.547892	0.559062	0.560972	0.567272	0.578975	0.565002	0.529178	0.489584	0.537008	0.52139	0.503753	0.556296	0.518779	0.574182	0.552975	0.50943	0.567341	0.623364
Natural.killer.cell	0.571767	0.59275	0.61868	0.617316	0.583225	0.584189	0.601063	0.600417	0.582812	0.58886	0.58039	0.661791	0.600534	0.633392	0.617926	0.626053	0.659344	0.66269	0.65491	0.678919	0.652843	0.648872	0.648744	0.668559	0.612774	0.643643	0.650762	0.642311	0.679345	0.675451	0.611838	0.63585	0.682204	0.594053	0.644193	0.63989	0.661208	0.634112	0.570887	0.653063	0.640616
Neutrophil	0.15175	0.112564	0.0993272	0.11949	0.155454	0.121625	0.284666	0.17893	0.130897	0.11687	0.152141	0.0891593	0.0896204	0.843068	0.138296	0.055332	0.0202367	0.0256002	0.128795	0.136899	0.137278	0.100839	0.115448	0.0941929	0.126043	0.0887194	0.0797612	0.0674131	0.0784919	0.18699	0.0706184	0.0789521	0.130311	0.0199876	0.0857133	0.0829536	0.139824	0.0539684	0.00560507	0.132994	0.11689
Plasmacytoid.dendritic.cell	0.901957	0.853461	0.861189	0.908608	0.874342	0.864395	0.880133	0.901807	0.882592	0.853902	0.921571	0.923954	0.898522	0.924456	0.894037	0.908376	0.90789	0.906456	0.893518	0.878734	0.882704	0.875617	0.916927	0.884426	0.894431	0.857254	0.89774	0.857146	0.886557	0.896026	0.901913	0.884684	0.892983	0.874932	0.891402	0.90726	0.896975	0.889789	0.908016	0.906045	0.924576
Regulatory.T.cell	0.616218	0.595852	0.578215	0.560382	0.65548	0.617574	0.674968	0.563285	0.653946	0.598107	0.682561	0.70482	0.597371	0.723433	0.677649	0.68643	0.71774	0.713539	0.734402	0.740999	0.726699	0.799134	0.721734	0.722342	0.72131	0.720465	0.708914	0.657046	0.743531	0.735241	0.650987	0.738289	0.733462	0.701407	0.761482	0.784648	0.803819	0.735774	0.680302	0.751998	0.804296
T.follicular.helper.cell	0.558549	0.571492	0.552039	0.547095	0.577836	0.513417	0.554353	0.515389	0.540643	0.570479	0.571467	0.607187	0.572061	0.567775	0.587997	0.611146	0.636889	0.624668	0.637709	0.607481	0.723495	0.66495	0.600649	0.614463	0.58317	0.612326	0.603578	0.624653	0.592045	0.613897	0.623182	0.604564	0.60557	0.598336	0.619248	0.653412	0.662364	0.614112	0.588923	0.639837	0.649944
Type.1.T.helper.cell	0.533738	0.531575	0.531663	0.532743	0.559592	0.544305	0.559558	0.543647	0.534086	0.535343	0.577762	0.549616	0.499097	0.606209	0.55905	0.543628	0.595876	0.58819	0.585302	0.583958	0.630244	0.587884	0.599373	0.612853	0.561565	0.578297	0.59742	0.558596	0.604792	0.634575	0.530706	0.595181	0.639979	0.557308	0.618624	0.654204	0.637785	0.630138	0.553668	0.599322	0.604122
Type.17.T.helper.cell	0.450562	0.441083	0.460186	0.462158	0.519214	0.467359	0.506928	0.569284	0.44279	0.506577	0.391064	0.369933	0.382742	0.48553	0.412464	0.417837	0.368862	0.368077	0.416736	0.518213	0.508601	0.588178	0.481814	0.58442	0.495491	0.501491	0.512503	0.470033	0.469576	0.447279	0.435493	0.426527	0.474718	0.411064	0.428917	0.423681	0.427387	0.461029	0.371793	0.460339	0.514255
Type.2.T.helper.cell	0.485798	0.485779	0.508637	0.466071	0.481547	0.551367	0.501369	0.522154	0.500634	0.447923	0.520541	0.463418	0.503221	0.391729	0.483727	0.396067	0.438945	0.43856	0.452238	0.538089	0.513538	0.460372	0.480973	0.464406	0.50252	0.469712	0.458385	0.416906	0.481225	0.508748	0.467614	0.504527	0.509552	0.442547	0.488643	0.462591	0.500229	0.496911	0.447731	0.45673	0.461032
