# Supplementary material for: Single-cell sequencing and transcriptome analyses in the construction of a liquid–liquid phase separation-associated gene model for rheumatoid arthritis
Source: Front Genet. 2023 Oct 25;14:1210722. doi: 10.3389/fgene.2023.1210722 (PMC10634374; doi:10.3389/fgene.2023.1210722)
Supplement: Supplementary file 7 [file Table5.XLSX]

## Sheet: additional file4
Gene	Cell	cor	pvalue
MAP1LC3B	Gamma.delta.T.cell	-0.69007	1.43996e-06
MAP1LC3B	Activated.B.cell	-0.663763	4.20764e-06
MAP1LC3B	Activated.CD8.T.cell	-0.659059	5.09323e-06
MAP1LC3B	Regulatory.T.cell	-0.632056	1.48119e-05
MAP1LC3B	MDSC	-0.600174	4.78463e-05
MAP1LC3B	Natural.killer.cell	-0.589024	7.03548e-05
MAP1LC3B	Immature..B.cell	-0.573519	0.000117809
MAP1LC3B	Monocyte	-0.558711	0.00018864
MAP1LC3B	Type.1.T.helper.cell	-0.545122	0.000285484
MAP1LC3B	CD56bright.natural.killer.cell	-0.517073	0.000638733
MAP1LC3B	Macrophage	-0.475958	0.00186266
MAP1LC3B	Activated.CD4.T.cell	-0.419164	0.00677445
MAP1LC3B	T.follicular.helper.cell	-0.418815	0.00682419
MAP1LC3B	Eosinophil	0.385192	0.0133891
MAP1LC3B	Activated.dendritic.cell	-0.364983	0.0195006
MAP1LC3B	Natural.killer.T.cell	-0.323171	0.0398102
MAP1LC3B	Neutrophil	0.277178	0.079569
MAP1LC3B	CD56dim.natural.killer.cell	-0.261847	0.0982369
MAP1LC3B	Mast.cell	0.254007	0.109011
MAP1LC3B	Plasmacytoid.dendritic.cell	-0.219338	0.167775
MAP1LC3B	Immature.dendritic.cell	-0.206969	0.19352
MAP1LC3B	Type.17.T.helper.cell	-0.021777	0.892429
MAP1LC3B	Type.2.T.helper.cell	-0.0162021	0.919972
MYC	CD56bright.natural.killer.cell	-0.614983	2.81134e-05
MYC	Activated.CD8.T.cell	-0.580488	9.37186e-05
MYC	Activated.B.cell	-0.577178	0.000104538
MYC	Gamma.delta.T.cell	-0.555749	0.00020676
MYC	MDSC	-0.519338	0.000599948
MYC	Regulatory.T.cell	-0.516725	0.000644896
MYC	Natural.killer.cell	-0.507666	0.000825035
MYC	Immature..B.cell	-0.498955	0.00103941
MYC	T.follicular.helper.cell	-0.498084	0.00106337
MYC	Eosinophil	0.48223	0.00159457
MYC	Neutrophil	0.44338	0.00400367
MYC	Monocyte	-0.43676	0.00463894
MYC	Type.1.T.helper.cell	-0.432927	0.00504569
MYC	Macrophage	-0.426132	0.00584375
MYC	Activated.dendritic.cell	-0.394425	0.0111957
MYC	Mast.cell	0.34216	0.0290898
MYC	Immature.dendritic.cell	-0.28676	0.0694026
MYC	Natural.killer.T.cell	-0.262195	0.097778
MYC	Activated.CD4.T.cell	-0.253659	0.10951
MYC	CD56dim.natural.killer.cell	-0.218467	0.169502
MYC	Plasmacytoid.dendritic.cell	-0.204704	0.198523
MYC	Type.2.T.helper.cell	0.16446	0.303034
MYC	Type.17.T.helper.cell	0.0533101	0.739906
